# Supplementary material for: 2-(Benz­yloxy)iso­quinoline-1,3(2H,4H)-dione
Source: Acta Crystallogr Sect E Struct Rep Online. 2013 Jul 24;69(Pt 8):o1311. doi: 10.1107/S1600536813019934 (PMC3793798; doi:10.1107/S1600536813019934)
Supplement: Supplementary file 1 [file e-69-o1311-sup1.cif]

##############################################################################
#                                                                            #
# This CIF contains the data in a paper accepted for publication in          #
# Acta Crystallographica Section E. It conforms to the requirements of       #
# Notes for Authors for Acta Crystallographica Section E, and has been       #
# peer reviewed under the auspices of the IUCr Commission on Journals.       #
#                                                                            #
# Full details of the Crystallographic Information File format               #
# are given in the paper "The Crystallographic Information File (CIF):       #
# a New Standard Archive File for Crystallography" by S. R. Hall, F. H.      #
# Allen and I. D. Brown [Acta Cryst. (1991), A47, 655-685].                  #
#                                                                            #
# The current version of the core CIF dictionary is obtainable from          #
# ftp://ftp.iucr.org/pub/cif_core.dic.                                       #
#                                                                            #
# Software is freely available for graphical display of the structure(s)     #
# in this CIF. For information consult the CIF software page                 #
# http://www.iucr.org/resources/cif/software.                                #
#                                                                            #
# This file may be used for bona fide research purposes within the           #
# scientific community so long as proper attribution is given to the journal # 
# article from which it was obtained.                                        #
#                                                                            #
##############################################################################
data_global
_audit_creation_method     'by CrystalStructure 4.0'
_journal_date_recd_electronic     2013-06-25
_journal_date_accepted     2013-07-19
_journal_name_full     'Acta Crystallographica, Section E'
_journal_year     2013
_journal_volume     69
_journal_issue      8
_journal_page_first     o1311
_journal_page_last     o1311
_journal_paper_category     QO
_journal_paper_doi     10.1107/S1600536813019934
_journal_coeditor_code     ZL2556
_publ_contact_author_name     'Yoshinobu Ishikawa'
_publ_contact_author_address
;
School of Pharmaceutical Sciences
University of Shizuoka
52-1 Yada, Suruga-ku
Shizuoka 422-8526
Japan
;
_publ_contact_author_email     ishi206@u-shizuoka-ken.ac.jp
_publ_contact_author_fax     '+81-542645645'
_publ_contact_author_phone     '+81-542645645'
_publ_section_title
;
2-(Benzyloxy)isoquinoline-1,3(2<i>H</i>,4<i>H</i>)-dione
;
loop_
    _publ_author_name
    _publ_author_address
    'Ishikawa, Yoshinobu'
;
School of Pharmaceutical Sciences
University of Shizuoka
52-1 Yada, Suruga-ku
Shizuoka 422-8526
Japan
;
    'Matsuo, Soichiro'
;
School of Pharmaceutical Sciences
University of Shizuoka
52-1 Yada, Suruga-ku
Shizuoka 422-8526
Japan
;
data_I
_chemical_name_systematic
;
2-(Benzyloxy)isoquinoline-1,3(2<i>H</i>,4<i>H</i>)-dione
;
_chemical_formula_moiety     'C16 H13 N O3'
_chemical_formula_sum     'C16 H13 N O3'
_chemical_formula_iupac     'C16 H13 N O3'
_chemical_formula_weight     267.28
_chemical_melting_point     ?
_symmetry_cell_setting     orthorhombic
_symmetry_space_group_name_H-M     'P n a 21'
_symmetry_space_group_name_Hall     'P 2c -2n'
loop_
    _symmetry_equiv_pos_site_id
    _symmetry_equiv_pos_as_xyz
    1 '+x,+y,+z'
    2 '1/2-x,1/2+y,1/2+z'
    3 '1/2+x,1/2-y,+z'
    4 '-x,-y,1/2+z'
_cell_length_a     7.677(4)
_cell_length_b     12.003(10)
_cell_length_c     13.885(10)
_cell_angle_alpha     90.0000
_cell_angle_beta     90.0000
_cell_angle_gamma     90.0000
_cell_volume     1279.4(15)
_cell_formula_units_Z     4
_cell_measurement_reflns_used     24
_cell_measurement_theta_min     12.69
_cell_measurement_theta_max     16.46
_cell_measurement_temperature     100
_exptl_crystal_description     block
_exptl_crystal_colour     colourless
_exptl_crystal_size_max     0.500
_exptl_crystal_size_mid     0.180
_exptl_crystal_size_min     0.130
_exptl_crystal_density_diffrn     1.387
_exptl_crystal_density_meas     ?
_exptl_crystal_density_method     'not measured'
_exptl_crystal_F_000     560.00
_exptl_absorpt_coefficient_mu     0.097
_exptl_absorpt_correction_type     psi-scan
_exptl_absorpt_process_details     '(North <i>et al.</i>, 1968)'
_exptl_absorpt_correction_T_min     0.262
_exptl_absorpt_correction_T_max     0.988
_diffrn_ambient_temperature     100
_diffrn_radiation_type     'Mo K\a'
_diffrn_radiation_wavelength     0.71069
_diffrn_measurement_device_type     'Rigaku AFC-7R'
_diffrn_measurement_method     \w/2\q
_diffrn_reflns_number     2451
_diffrn_reflns_av_R_equivalents     0.0812
_diffrn_reflns_theta_max     27.53
_diffrn_reflns_theta_full     27.53
_diffrn_measured_fraction_theta_max     0.995
_diffrn_measured_fraction_theta_full     0.995
_diffrn_reflns_limit_h_min     -5
_diffrn_reflns_limit_h_max     9
_diffrn_reflns_limit_k_min     -8
_diffrn_reflns_limit_k_max     15
_diffrn_reflns_limit_l_min     -18
_diffrn_reflns_limit_l_max     10
_diffrn_standards_number     3
_diffrn_standards_interval_count     150
_diffrn_standards_decay_%     1.043
_refine_special_details
;
Refinement was performed using all reflections. The weighted <i>R</i>-factor
(<i>wR</i>) and goodness of fit (<i>S</i>) are based on <i>F</i>^2^.
<i>R</i>-factor (gt) are based on <i>F</i>. The threshold expression of
<i>F</i>^2^ > 2.0 \s(<i>F</i>^2^) is used only for calculating <i>R</i>-factor
(gt).
;
_reflns_number_total     1756
_reflns_number_gt     1191
_reflns_threshold_expression     F^2^>2\s(F^2^)
_refine_ls_structure_factor_coef     Fsqd
_refine_ls_R_factor_gt     0.0686
_refine_ls_wR_factor_ref     0.2119
_refine_ls_goodness_of_fit_ref     1.025
_refine_ls_number_reflns     1756
_refine_ls_number_parameters     182
_refine_ls_number_restraints     1
_refine_ls_hydrogen_treatment     constr
_refine_ls_weighting_scheme     calc
_refine_ls_weighting_details
            'w = 1/[\s^2^(Fo^2^)+(0.1324P)^2^+0.3682P] where P=(Fo^2^+2Fc^2^)/3'
_atom_sites_solution_hydrogens     geom
_atom_sites_solution_primary     direct
_atom_sites_solution_secondary     difmap
_refine_ls_shift/su_max     0.000
_refine_diff_density_max     0.360
_refine_diff_density_min     -0.390
_refine_ls_extinction_method     none
_refine_ls_extinction_coef     ?
loop_
    _atom_type_symbol
    _atom_type_description
    _atom_type_scat_dispersion_real
    _atom_type_scat_dispersion_imag
    _atom_type_scat_source
    'C' 'C' 0.0033 0.0016
;
International Tables for Crystallography
(1992, Vol. C, Tables 4.2.6.8 and 6.1.1.4)
;
    'H' 'H' 0.0000 0.0000
;
International Tables for Crystallography
(1992, Vol. C, Table 6.1.1.4)
;
    'N' 'N' 0.0061 0.0033
;
International Tables for Crystallography
(1992, Vol. C, Tables 4.2.6.8 and 6.1.1.4)
;
    'O' 'O' 0.0106 0.0060
;
International Tables for Crystallography
(1992, Vol. C, Tables 4.2.6.8 and 6.1.1.4)
;
_computing_data_collection
                  '<i>WinAFC Diffractometer Control Software</i> (Rigaku, 1999)'
_computing_cell_refinement
                  '<i>WinAFC Diffractometer Control Software</i> (Rigaku, 1999)'
_computing_data_reduction
                  '<i>WinAFC Diffractometer Control Software</i> (Rigaku, 1999)'
_computing_structure_solution     'SHELXS97 (Sheldrick, 2008)'
_computing_structure_refinement     'SHELXL97 (Sheldrick, 2008)'
_computing_molecular_graphics     'CrystalStructure (Rigaku, 2010)'
_computing_publication_material     'CrystalStructure (Rigaku, 2010)'
loop_
    _atom_site_type_symbol
    _atom_site_label
    _atom_site_fract_x
    _atom_site_fract_y
    _atom_site_fract_z
    _atom_site_U_iso_or_equiv
    _atom_site_adp_type
    _atom_site_calc_flag
    _atom_site_refinement_flags
    _atom_site_occupancy
    _atom_site_symmetry_multiplicity
    _atom_site_disorder_assembly
    _atom_site_disorder_group
    O O18 0.3591(6) 0.8028(4) 0.3730(4) 0.0355(13) Uani d . 1.0 4 . .
    O O19 0.1647(6) 0.4679(4) 0.2670(4) 0.0339(12) Uani d . 1.0 4 . .
    O O20 0.2975(6) 0.6634(4) 0.2295(3) 0.0260(11) Uani d . 1.0 4 . .
    N N17 0.2641(7) 0.6331(4) 0.3243(4) 0.0240(12) Uani d . 1.0 4 . .
    C C1 0.2937(8) 0.7121(5) 0.3953(5) 0.0240(14) Uani d . 1.0 4 . .
    C C2 0.1810(7) 0.5289(5) 0.3351(5) 0.0207(14) Uani d . 1.0 4 . .
    C C3 0.1218(8) 0.5009(5) 0.4351(5) 0.0251(14) Uani d . 1.0 4 . .
    C C4 0.1467(8) 0.5476(5) 0.6103(5) 0.0275(15) Uani d . 1.0 4 . .
    C C5 0.1916(9) 0.6178(5) 0.6834(5) 0.0282(15) Uani d . 1.0 4 . .
    C C6 0.2712(9) 0.7203(6) 0.6642(5) 0.0308(16) Uani d . 1.0 4 . .
    C C7 0.3035(9) 0.7490(6) 0.5712(5) 0.0291(16) Uani d . 1.0 4 . .
    C C8 0.1770(7) 0.5759(5) 0.5142(5) 0.0199(13) Uani d . 1.0 4 . .
    C C9 0.2574(8) 0.6785(5) 0.4957(6) 0.0223(13) Uani d . 1.0 4 . .
    C C10 0.4704(9) 0.6278(6) 0.2021(5) 0.0314(16) Uani d . 1.0 4 . .
    C C11 0.4750(8) 0.6293(5) 0.0941(5) 0.0242(15) Uani d . 1.0 4 . .
    C C12 0.5520(8) 0.7162(5) 0.0431(5) 0.0263(15) Uani d . 1.0 4 . .
    C C13 0.5527(9) 0.7163(5) -0.0557(5) 0.0278(15) Uani d . 1.0 4 . .
    C C14 0.4772(8) 0.6294(6) -0.1066(5) 0.0307(16) Uani d . 1.0 4 . .
    C C15 0.3991(8) 0.5420(6) -0.0573(6) 0.0314(16) Uani d . 1.0 4 . .
    C C16 0.3984(8) 0.5424(5) 0.0420(5) 0.0288(15) Uani d . 1.0 4 . .
    H H21A -0.0071 0.4982 0.4349 0.0302 Uiso calc R 1.0 4 . .
    H H22B 0.1636 0.4249 0.4504 0.0302 Uiso calc R 1.0 4 . .
    H H23 0.0936 0.4782 0.6251 0.0331 Uiso calc R 1.0 4 . .
    H H24 0.1686 0.5968 0.7481 0.0338 Uiso calc R 1.0 4 . .
    H H25 0.3022 0.7690 0.7154 0.0370 Uiso calc R 1.0 4 . .
    H H26 0.3584 0.8181 0.5575 0.0350 Uiso calc R 1.0 4 . .
    H H27A 0.4939 0.5518 0.2266 0.0376 Uiso calc R 1.0 4 . .
    H H28B 0.5591 0.6791 0.2288 0.0376 Uiso calc R 1.0 4 . .
    H H29 0.6047 0.7760 0.0771 0.0315 Uiso calc R 1.0 4 . .
    H H30 0.6052 0.7764 -0.0895 0.0334 Uiso calc R 1.0 4 . .
    H H31 0.4789 0.6296 -0.1750 0.0368 Uiso calc R 1.0 4 . .
    H H32 0.3466 0.4824 -0.0917 0.0376 Uiso calc R 1.0 4 . .
    H H33 0.3449 0.4825 0.0756 0.0346 Uiso calc R 1.0 4 . .
loop_
    _atom_site_aniso_label
    _atom_site_aniso_U_11
    _atom_site_aniso_U_22
    _atom_site_aniso_U_33
    _atom_site_aniso_U_12
    _atom_site_aniso_U_13
    _atom_site_aniso_U_23
    O18 0.046(3) 0.020(3) 0.041(3) -0.007(2) 0.008(3) 0.001(3)
    O19 0.035(3) 0.026(3) 0.040(3) -0.005(2) -0.004(3) -0.012(3)
    O20 0.026(3) 0.027(3) 0.025(3) 0.0063(18) -0.002(2) 0.002(2)
    N17 0.026(3) 0.021(3) 0.026(3) -0.003(3) 0.000(3)  0.000(3)
    C1 0.016(3) 0.018(3) 0.038(4) 0.004(3) 0.006(3) -0.002(3)
    C2 0.013(3) 0.022(3) 0.027(4) 0.005(3) 0.000(3) -0.006(3)
    C3 0.027(3) 0.015(3) 0.033(4) 0.002(3) 0.002(4) -0.004(3)
    C4 0.023(4) 0.019(4) 0.040(5) -0.001(3) -0.001(3) 0.002(3)
    C5 0.025(4) 0.033(4) 0.027(4) 0.004(3) 0.005(3)  0.000(4)
    C6 0.031(4) 0.027(4) 0.034(5) -0.001(3)  0.000(3) -0.011(4)
    C7 0.028(4) 0.021(3) 0.039(4) -0.003(3) 0.003(3) -0.003(4)
    C8 0.016(3) 0.014(3) 0.030(4) 0.005(3) 0.005(3) -0.001(3)
    C9 0.015(3) 0.017(3) 0.035(4) 0.003(3) 0.004(3) 0.004(3)
    C10 0.024(4) 0.034(4) 0.036(4) 0.001(3) -0.006(3) 0.003(4)
    C11 0.016(3) 0.021(4) 0.036(4) 0.006(3) 0.002(3) -0.002(3)
    C12 0.021(4) 0.017(3) 0.041(4) 0.001(3) 0.003(4) -0.002(3)
    C13 0.028(4) 0.024(4) 0.031(4) 0.001(3) -0.001(3) 0.001(3)
    C14 0.030(4) 0.035(4) 0.026(4) 0.013(3) -0.004(3) -0.007(4)
    C15 0.024(4) 0.029(4) 0.040(5) 0.008(3) -0.001(4) -0.008(4)
    C16 0.026(4) 0.019(3) 0.042(5) -0.002(3)  0.000(4) 0.003(3)
_geom_special_details
;
;
loop_
    _geom_bond_atom_site_label_1
    _geom_bond_atom_site_label_2
    _geom_bond_site_symmetry_1
    _geom_bond_site_symmetry_2
    _geom_bond_distance
    _geom_bond_publ_flag
    O18 C1 . . 1.238(8) no
    O19 C2 . . 1.203(8) no
    O20 N17 . . 1.389(7) no
    O20 C10 . . 1.445(8) no
    N17 C1 . . 1.388(9) no
    N17 C2 . . 1.411(8) no
    C1 C9 . . 1.478(10) no
    C2 C3 . . 1.499(9) no
    C3 C8 . . 1.482(9) no
    C4 C5 . . 1.362(10) no
    C4 C8 . . 1.397(9) no
    C5 C6 . . 1.399(9) no
    C6 C7 . . 1.360(10) no
    C7 C9 . . 1.392(10) no
    C8 C9 . . 1.401(8) no
    C10 C11 . . 1.500(9) no
    C11 C12 . . 1.392(9) no
    C11 C16 . . 1.400(9) no
    C12 C13 . . 1.372(10) no
    C13 C14 . . 1.387(9) no
    C14 C15 . . 1.388(10) no
    C15 C16 . . 1.379(10) no
    C3 H21A . . 0.990 no
    C3 H22B . . 0.990 no
    C4 H23 . . 0.950 no
    C5 H24 . . 0.950 no
    C6 H25 . . 0.950 no
    C7 H26 . . 0.950 no
    C10 H27A . . 0.990 no
    C10 H28B . . 0.990 no
    C12 H29 . . 0.950 no
    C13 H30 . . 0.950 no
    C14 H31 . . 0.950 no
    C15 H32 . . 0.950 no
    C16 H33 . . 0.950 no
loop_
    _geom_contact_atom_site_label_1
    _geom_contact_atom_site_label_2
    _geom_contact_distance
    _geom_contact_site_symmetry_1
    _geom_contact_site_symmetry_2
    _geom_contact_publ_flag
    O18 O20 2.644(7) . . no
    O18 C2 3.599(8) . . no
    O18 C7 2.860(9) . . no
    O18 C10 3.281(8) . . no
    O19 O20 2.611(6) . . no
    O19 C1 3.571(8) . . no
    O19 C10 3.162(8) . . no
    O20 C12 3.304(8) . . no
    O20 C16 3.081(8) . . no
    N17 C8 2.806(9) . . no
    N17 C11 3.582(9) . . no
    C1 C3 2.912(9) . . no
    C1 C10 3.172(10) . . no
    C2 C9 2.922(9) . . no
    C2 C10 3.123(9) . . no
    C4 C7 2.754(10) . . no
    C5 C9 2.753(10) . . no
    C6 C8 2.805(9) . . no
    C11 C14 2.787(10) . . no
    C12 C15 2.773(10) . . no
    C13 C16 2.757(9) . . no
    O18 N17 3.273(7) . 3_565 no
    O18 C1 3.356(8) . 3_565 no
    O18 C2 3.235(8) . 3_565 no
    O18 C3 3.220(8) . 3_565 no
    O18 C8 3.453(8) . 3_565 no
    O18 C9 3.507(8) . 3_565 no
    O19 C4 3.237(8) . 4_564 no
    O19 C5 3.144(8) . 4_564 no
    O19 C6 3.334(8) . 2_544 no
    O19 C14 3.465(8) . 4_665 no
    O20 C10 3.567(8) . 3_465 no
    O20 C12 3.512(8) . 3_465 no
    N17 O18 3.273(7) . 3_465 no
    C1 O18 3.356(8) . 3_465 no
    C2 O18 3.235(8) . 3_465 no
    C2 C14 3.339(9) . 4_665 no
    C3 O18 3.220(8) . 3_465 no
    C3 C14 3.501(9) . 4_665 no
    C4 O19 3.237(8) . 4_565 no
    C5 O19 3.144(8) . 4_565 no
    C6 O19 3.334(8) . 2_555 no
    C8 O18 3.453(8) . 3_465 no
    C8 C16 3.576(9) . 4_665 no
    C9 O18 3.507(8) . 3_465 no
    C10 O20 3.567(8) . 3_565 no
    C12 O20 3.512(8) . 3_565 no
    C14 O19 3.465(8) . 4_664 no
    C14 C2 3.339(9) . 4_664 no
    C14 C3 3.501(9) . 4_664 no
    C16 C8 3.576(9) . 4_664 no
    O18 H26 2.5693 . . no
    O18 H28B 2.9272 . . no
    O19 H21A 2.7032 . . no
    O19 H22B 2.5992 . . no
    O19 H27A 2.7774 . . no
    O19 H33 3.0006 . . no
    O20 H29 3.4447 . . no
    O20 H33 3.0680 . . no
    N17 H21A 3.0517 . . no
    N17 H22B 3.1476 . . no
    N17 H27A 2.4292 . . no
    N17 H28B 2.6821 . . no
    C1 H21A 3.4970 . . no
    C1 H26 2.6337 . . no
    C1 H27A 3.3989 . . no
    C1 H28B 3.1074 . . no
    C2 H27A 2.8484 . . no
    C3 H23 2.6606 . . no
    C4 H21A 2.7715 . . no
    C4 H22B 2.6683 . . no
    C4 H25 3.2573 . . no
    C5 H26 3.2367 . . no
    C6 H23 3.2552 . . no
    C7 H24 3.2315 . . no
    C8 H24 3.2589 . . no
    C8 H26 3.2792 . . no
    C9 H21A 3.0855 . . no
    C9 H22B 3.1913 . . no
    C9 H23 3.2542 . . no
    C9 H25 3.2556 . . no
    C10 H29 2.6909 . . no
    C10 H33 2.6560 . . no
    C11 H30 3.2581 . . no
    C11 H32 3.2770 . . no
    C12 H27A 3.2528 . . no
    C12 H28B 2.6163 . . no
    C12 H31 3.2506 . . no
    C12 H33 3.2552 . . no
    C13 H32 3.2611 . . no
    C14 H29 3.2500 . . no
    C14 H33 3.2461 . . no
    C15 H30 3.2584 . . no
    C16 H27A 2.6682 . . no
    C16 H28B 3.3079 . . no
    C16 H29 3.2576 . . no
    C16 H31 3.2488 . . no
    H21A H23 2.7623 . . no
    H22B H23 2.5650 . . no
    H23 H24 2.2976 . . no
    H24 H25 2.3513 . . no
    H25 H26 2.3102 . . no
    H27A H29 3.5035 . . no
    H27A H33 2.5284 . . no
    H28B H29 2.4309 . . no
    H28B H33 3.5769 . . no
    H29 H30 2.3133 . . no
    H30 H31 2.3353 . . no
    H31 H32 2.3427 . . no
    H32 H33 2.3236 . . no
    O18 H21A 2.7383 . 3_565 no
    O18 H28B 3.0594 . 3_465 no
    O18 H32 2.7174 . 2_555 no
    O19 H23 2.8692 . 4_564 no
    O19 H24 2.6864 . 4_564 no
    O19 H25 2.5062 . 2_544 no
    O19 H26 3.4239 . 2_544 no
    O19 H31 3.0836 . 4_665 no
    O20 H28B 2.6303 . 3_465 no
    O20 H29 2.6822 . 3_465 no
    N17 H28B 3.0521 . 3_465 no
    N17 H32 3.4949 . 4_665 no
    C1 H28B 3.2085 . 3_465 no
    C1 H32 3.4231 . 2_555 no
    C2 H23 3.6000 . 4_564 no
    C2 H24 3.3076 . 4_564 no
    C2 H25 3.5380 . 2_544 no
    C2 H31 3.2337 . 4_665 no
    C3 H26 3.4205 . 3_465 no
    C3 H30 3.2264 . 2_545 no
    C4 H26 2.8340 . 3_465 no
    C4 H27A 3.4128 . 4_665 no
    C5 H25 3.3133 . 3_465 no
    C5 H26 3.1922 . 3_465 no
    C5 H27A 3.2149 . 4_665 no
    C5 H30 3.4640 . 3_466 no
    C5 H31 2.9585 . 1_556 no
    C6 H26 3.5289 . 3_465 no
    C6 H31 2.9513 . 1_556 no
    C6 H33 3.4955 . 2_555 no
    C7 H26 3.5159 . 3_465 no
    C7 H33 3.0267 . 2_555 no
    C8 H26 2.8223 . 3_465 no
    C9 H26 3.1811 . 3_465 no
    C10 H29 3.4963 . 3_465 no
    C10 H31 3.5514 . 4_665 no
    C10 H32 3.4525 . 4_665 no
    C11 H22B 3.4786 . 4_664 no
    C11 H23 3.5800 . 4_664 no
    C11 H29 3.0703 . 3_465 no
    C12 H22B 3.2667 . 2_554 no
    C12 H22B 3.0478 . 4_664 no
    C12 H23 3.5261 . 2_554 no
    C12 H29 3.4674 . 3_465 no
    C13 H21A 3.4039 . 2_554 no
    C13 H22B 3.0049 . 2_554 no
    C13 H22B 2.7609 . 4_664 no
    C13 H30 3.4683 . 3_465 no
    C14 H22B 2.9417 . 4_664 no
    C14 H24 3.1364 . 1_554 no
    C14 H25 3.2749 . 1_554 no
    C14 H27A 3.1855 . 4_664 no
    C14 H30 3.0805 . 3_465 no
    C15 H21A 3.0498 . 4_564 no
    C15 H22B 3.3817 . 4_664 no
    C15 H24 3.2965 . 1_554 no
    C15 H27A 3.3091 . 4_664 no
    C15 H30 3.1688 . 3_465 no
    C16 H21A 3.3870 . 4_564 no
    C16 H26 3.3432 . 2_544 no
    C16 H29 3.1734 . 3_465 no
    H21A O18 2.7383 . 3_465 no
    H21A C13 3.4039 . 2_545 no
    H21A C15 3.0498 . 4_565 no
    H21A C16 3.3870 . 4_565 no
    H21A H24 3.0922 . 4_564 no
    H21A H26 2.9708 . 3_465 no
    H21A H29 3.4020 . 2_545 no
    H21A H30 2.7873 . 2_545 no
    H21A H32 2.6426 . 4_565 no
    H21A H33 3.2553 . 4_565 no
    H22B C11 3.4786 . 4_665 no
    H22B C12 3.2667 . 2_545 no
    H22B C12 3.0478 . 4_665 no
    H22B C13 3.0049 . 2_545 no
    H22B C13 2.7609 . 4_665 no
    H22B C14 2.9417 . 4_665 no
    H22B C15 3.3817 . 4_665 no
    H22B H29 3.2450 . 2_545 no
    H22B H29 3.4746 . 4_665 no
    H22B H30 2.7823 . 2_545 no
    H22B H30 3.0485 . 4_665 no
    H22B H31 3.3152 . 4_665 no
    H23 O19 2.8692 . 4_565 no
    H23 C2 3.6000 . 4_565 no
    H23 C11 3.5800 . 4_665 no
    H23 C12 3.5261 . 2_545 no
    H23 H26 3.1810 . 3_465 no
    H23 H27A 3.4851 . 4_665 no
    H23 H28B 3.5703 . 4_665 no
    H23 H29 2.9408 . 2_545 no
    H23 H33 3.4679 . 4_565 no
    H24 O19 2.6864 . 4_565 no
    H24 C2 3.3076 . 4_565 no
    H24 C14 3.1364 . 1_556 no
    H24 C15 3.2965 . 1_556 no
    H24 H21A 3.0922 . 4_565 no
    H24 H25 3.2725 . 3_465 no
    H24 H27A 3.1607 . 4_665 no
    H24 H30 2.7632 . 3_466 no
    H24 H31 2.6402 . 1_556 no
    H24 H32 2.9496 . 1_556 no
    H25 O19 2.5062 . 2_555 no
    H25 C2 3.5380 . 2_555 no
    H25 C5 3.3133 . 3_565 no
    H25 C14 3.2749 . 1_556 no
    H25 H24 3.2725 . 3_565 no
    H25 H30 3.5721 . 1_556 no
    H25 H30 3.1509 . 3_466 no
    H25 H31 2.6373 . 1_556 no
    H25 H31 3.1564 . 3_466 no
    H25 H33 3.4076 . 2_555 no
    H26 O19 3.4239 . 2_555 no
    H26 C3 3.4205 . 3_565 no
    H26 C4 2.8340 . 3_565 no
    H26 C5 3.1922 . 3_565 no
    H26 C6 3.5289 . 3_565 no
    H26 C7 3.5159 . 3_565 no
    H26 C8 2.8223 . 3_565 no
    H26 C9 3.1811 . 3_565 no
    H26 C16 3.3432 . 2_555 no
    H26 H21A 2.9708 . 3_565 no
    H26 H23 3.1810 . 3_565 no
    H26 H32 3.2649 . 2_555 no
    H26 H33 2.5284 . 2_555 no
    H27A C4 3.4128 . 4_664 no
    H27A C5 3.2149 . 4_664 no
    H27A C14 3.1855 . 4_665 no
    H27A C15 3.3091 . 4_665 no
    H27A H23 3.4851 . 4_664 no
    H27A H24 3.1607 . 4_664 no
    H27A H31 2.5797 . 4_665 no
    H27A H32 2.8344 . 4_665 no
    H28B O18 3.0594 . 3_565 no
    H28B O20 2.6303 . 3_565 no
    H28B N17 3.0521 . 3_565 no
    H28B C1 3.2085 . 3_565 no
    H28B H23 3.5703 . 4_664 no
    H28B H32 3.2401 . 4_665 no
    H29 O20 2.6822 . 3_565 no
    H29 C10 3.4963 . 3_565 no
    H29 C11 3.0703 . 3_565 no
    H29 C12 3.4674 . 3_565 no
    H29 C16 3.1734 . 3_565 no
    H29 H21A 3.4020 . 2_554 no
    H29 H22B 3.2450 . 2_554 no
    H29 H22B 3.4746 . 4_664 no
    H29 H23 2.9408 . 2_554 no
    H29 H33 3.4347 . 3_565 no
    H30 C3 3.2264 . 2_554 no
    H30 C5 3.4640 . 3_564 no
    H30 C13 3.4683 . 3_565 no
    H30 C14 3.0805 . 3_565 no
    H30 C15 3.1688 . 3_565 no
    H30 H21A 2.7873 . 2_554 no
    H30 H22B 2.7823 . 2_554 no
    H30 H22B 3.0485 . 4_664 no
    H30 H24 2.7632 . 3_564 no
    H30 H25 3.5721 . 1_554 no
    H30 H25 3.1509 . 3_564 no
    H30 H31 3.3032 . 3_565 no
    H30 H32 3.4373 . 3_565 no
    H31 O19 3.0836 . 4_664 no
    H31 C2 3.2337 . 4_664 no
    H31 C5 2.9585 . 1_554 no
    H31 C6 2.9513 . 1_554 no
    H31 C10 3.5514 . 4_664 no
    H31 H22B 3.3152 . 4_664 no
    H31 H24 2.6402 . 1_554 no
    H31 H25 2.6373 . 1_554 no
    H31 H25 3.1564 . 3_564 no
    H31 H27A 2.5797 . 4_664 no
    H31 H30 3.3032 . 3_465 no
    H32 O18 2.7174 . 2_544 no
    H32 N17 3.4949 . 4_664 no
    H32 C1 3.4231 . 2_544 no
    H32 C10 3.4525 . 4_664 no
    H32 H21A 2.6426 . 4_564 no
    H32 H24 2.9496 . 1_554 no
    H32 H26 3.2649 . 2_544 no
    H32 H27A 2.8344 . 4_664 no
    H32 H28B 3.2401 . 4_664 no
    H32 H30 3.4373 . 3_465 no
    H33 C6 3.4955 . 2_544 no
    H33 C7 3.0267 . 2_544 no
    H33 H21A 3.2553 . 4_564 no
    H33 H23 3.4679 . 4_564 no
    H33 H25 3.4076 . 2_544 no
    H33 H26 2.5284 . 2_544 no
    H33 H29 3.4347 . 3_465 no
loop_
    _geom_angle_atom_site_label_1
    _geom_angle_atom_site_label_2
    _geom_angle_atom_site_label_3
    _geom_angle_site_symmetry_1
    _geom_angle_site_symmetry_2
    _geom_angle_site_symmetry_3
    _geom_angle
    _geom_angle_publ_flag
    N17 O20 C10 . . . 109.9(5) no
    O20 N17 C1 . . . 117.6(5) no
    O20 N17 C2 . . . 114.7(5) no
    C1 N17 C2 . . . 127.1(6) no
    O18 C1 N17 . . . 119.3(6) no
    O18 C1 C9 . . . 123.6(6) no
    N17 C1 C9 . . . 116.9(6) no
    O19 C2 N17 . . . 120.1(6) no
    O19 C2 C3 . . . 124.0(6) no
    N17 C2 C3 . . . 115.8(5) no
    C2 C3 C8 . . . 117.6(5) no
    C5 C4 C8 . . . 121.3(6) no
    C4 C5 C6 . . . 120.8(7) no
    C5 C6 C7 . . . 118.9(7) no
    C6 C7 C9 . . . 121.0(7) no
    C3 C8 C4 . . . 120.8(6) no
    C3 C8 C9 . . . 121.6(6) no
    C4 C8 C9 . . . 117.5(6) no
    C1 C9 C7 . . . 119.8(6) no
    C1 C9 C8 . . . 119.7(6) no
    C7 C9 C8 . . . 120.5(7) no
    O20 C10 C11 . . . 106.3(5) no
    C10 C11 C12 . . . 121.8(6) no
    C10 C11 C16 . . . 119.9(6) no
    C12 C11 C16 . . . 118.3(6) no
    C11 C12 C13 . . . 120.7(6) no
    C12 C13 C14 . . . 120.4(6) no
    C13 C14 C15 . . . 119.8(7) no
    C14 C15 C16 . . . 119.5(7) no
    C11 C16 C15 . . . 121.2(6) no
    C2 C3 H21A . . . 107.914 no
    C2 C3 H22B . . . 107.913 no
    C8 C3 H21A . . . 107.922 no
    C8 C3 H22B . . . 107.920 no
    H21A C3 H22B . . . 107.196 no
    C5 C4 H23 . . . 119.363 no
    C8 C4 H23 . . . 119.352 no
    C4 C5 H24 . . . 119.596 no
    C6 C5 H24 . . . 119.593 no
    C5 C6 H25 . . . 120.560 no
    C7 C6 H25 . . . 120.552 no
    C6 C7 H26 . . . 119.495 no
    C9 C7 H26 . . . 119.505 no
    O20 C10 H27A . . . 110.462 no
    O20 C10 H28B . . . 110.463 no
    C11 C10 H27A . . . 110.467 no
    C11 C10 H28B . . . 110.470 no
    H27A C10 H28B . . . 108.651 no
    C11 C12 H29 . . . 119.632 no
    C13 C12 H29 . . . 119.618 no
    C12 C13 H30 . . . 119.774 no
    C14 C13 H30 . . . 119.782 no
    C13 C14 H31 . . . 120.076 no
    C15 C14 H31 . . . 120.079 no
    C14 C15 H32 . . . 120.249 no
    C16 C15 H32 . . . 120.252 no
    C11 C16 H33 . . . 119.416 no
    C15 C16 H33 . . . 119.405 no
loop_
    _geom_torsion_atom_site_label_1
    _geom_torsion_atom_site_label_2
    _geom_torsion_atom_site_label_3
    _geom_torsion_atom_site_label_4
    _geom_torsion_site_symmetry_1
    _geom_torsion_site_symmetry_2
    _geom_torsion_site_symmetry_3
    _geom_torsion_site_symmetry_4
    _geom_torsion
    _geom_torsion_publ_flag
    N17 O20 C10 C11 . . . . 162.1(4) no
    N17 O20 C10 H27A . . . . 42.2 no
    N17 O20 C10 H28B . . . . -78.0 no
    C10 O20 N17 C1 . . . . 95.6(5) no
    C10 O20 N17 C2 . . . . -92.6(5) no
    O20 N17 C1 O18 . . . . -4.9(8) no
    O20 N17 C1 C9 . . . . 179.9(4) no
    O20 N17 C2 O19 . . . . 9.4(7) no
    O20 N17 C2 C3 . . . . -172.1(4) no
    C1 N17 C2 O19 . . . . -179.7(5) no
    C1 N17 C2 C3 . . . . -1.2(8) no
    C2 N17 C1 O18 . . . . -175.6(5) no
    C2 N17 C1 C9 . . . . 9.2(9) no
    O18 C1 C9 C7 . . . . -2.5(9) no
    O18 C1 C9 C8 . . . . 177.6(5) no
    N17 C1 C9 C7 . . . . 172.4(5) no
    N17 C1 C9 C8 . . . . -7.4(8) no
    O19 C2 C3 C8 . . . . 170.0(5) no
    O19 C2 C3 H21A . . . . -67.8 no
    O19 C2 C3 H22B . . . . 47.8 no
    N17 C2 C3 C8 . . . . -8.4(7) no
    N17 C2 C3 H21A . . . . 113.8 no
    N17 C2 C3 H22B . . . . -130.7 no
    C2 C3 C8 C4 . . . . -171.6(5) no
    C2 C3 C8 C9 . . . . 10.1(8) no
    H21A C3 C8 C4 . . . . 66.2 no
    H21A C3 C8 C9 . . . . -112.2 no
    H22B C3 C8 C4 . . . . -49.3 no
    H22B C3 C8 C9 . . . . 132.3 no
    C5 C4 C8 C3 . . . . -177.7(5) no
    C5 C4 C8 C9 . . . . 0.7(9) no
    C8 C4 C5 C6 . . . . -0.5(9) no
    C8 C4 C5 H24 . . . . 179.5 no
    H23 C4 C5 C6 . . . . 179.5 no
    H23 C4 C5 H24 . . . . -0.5 no
    H23 C4 C8 C3 . . . . 2.3 no
    H23 C4 C8 C9 . . . . -179.3 no
    C4 C5 C6 C7 . . . . -0.1(9) no
    C4 C5 C6 H25 . . . . 179.9 no
    H24 C5 C6 C7 . . . . 179.9 no
    H24 C5 C6 H25 . . . . -0.1 no
    C5 C6 C7 C9 . . . . 0.5(10) no
    C5 C6 C7 H26 . . . . -179.5 no
    H25 C6 C7 C9 . . . . -179.5 no
    H25 C6 C7 H26 . . . . 0.5 no
    C6 C7 C9 C1 . . . . 179.9(6) no
    C6 C7 C9 C8 . . . . -0.3(9) no
    H26 C7 C9 C1 . . . . -0.1 no
    H26 C7 C9 C8 . . . . 179.7 no
    C3 C8 C9 C1 . . . . -2.0(8) no
    C3 C8 C9 C7 . . . . 178.1(5) no
    C4 C8 C9 C1 . . . . 179.5(5) no
    C4 C8 C9 C7 . . . . -0.3(8) no
    O20 C10 C11 C12 . . . . 100.9(6) no
    O20 C10 C11 C16 . . . . -78.3(6) no
    H27A C10 C11 C12 . . . . -139.2 no
    H27A C10 C11 C16 . . . . 41.6 no
    H28B C10 C11 C12 . . . . -19.0 no
    H28B C10 C11 C16 . . . . 161.9 no
    C10 C11 C12 C13 . . . . -179.2(5) no
    C10 C11 C12 H29 . . . . 0.8 no
    C10 C11 C16 C15 . . . . 179.4(5) no
    C10 C11 C16 H33 . . . . -0.6 no
    C12 C11 C16 C15 . . . . 0.2(9) no
    C12 C11 C16 H33 . . . . -179.8 no
    C16 C11 C12 C13 . . . .  0.0(9) no
    C16 C11 C12 H29 . . . . 180.0 no
    C11 C12 C13 C14 . . . . -0.3(9) no
    C11 C12 C13 H30 . . . . 179.7 no
    H29 C12 C13 C14 . . . . 179.7 no
    H29 C12 C13 H30 . . . . -0.3 no
    C12 C13 C14 C15 . . . . 0.5(9) no
    C12 C13 C14 H31 . . . . -179.5 no
    H30 C13 C14 C15 . . . . -179.5 no
    H30 C13 C14 H31 . . . . 0.5 no
    C13 C14 C15 C16 . . . . -0.3(9) no
    C13 C14 C15 H32 . . . . 179.7 no
    H31 C14 C15 C16 . . . . 179.6 no
    H31 C14 C15 H32 . . . . -0.4 no
    C14 C15 C16 C11 . . . .  0.0(9) no
    C14 C15 C16 H33 . . . . 180.0 no
    H32 C15 C16 C11 . . . . 180.0 no
    H32 C15 C16 H33 . . . .  0.0 no
loop_
    _geom_hbond_atom_site_label_D
    _geom_hbond_atom_site_label_H
    _geom_hbond_atom_site_label_A
    _geom_hbond_site_symmetry_D
    _geom_hbond_site_symmetry_H
    _geom_hbond_site_symmetry_A
    _geom_hbond_distance_DH
    _geom_hbond_distance_HA
    _geom_hbond_distance_DA
    _geom_hbond_angle_DHA
    _geom_hbond_publ_flag
    C3 H21A O18 3_565 3_565 . 0.99 2.738 3.220(8) 110 no
    C6 H25 O19 . . 2 0.95 2.51 3.334(8) 146 yes
    C3 H22B Cg3 . . 4_665 0.99 2.91 3.556(7) 124 yes
    C7 H26 Cg2 . . 3_565 0.95 2.88 3.470(8) 122 yes
