# Supplementary material for: 2-(Benz­yloxy)iso­quinoline-1,3(2H,4H)-dione
Source: Acta Crystallogr Sect E Struct Rep Online. 2013 Jul 24;69(Pt 8):o1311. doi: 10.1107/S1600536813019934 (PMC3793798; doi:10.1107/S1600536813019934)
Supplement: Supplementary file 2 [file e-69-o1311-Isup2.hkl]

# 
# h,k,l, Fc-squared, Fo-squared, sigma(Fo-squared) and status flag 
# 
data_I
_shelx_title ' 2-(benzyloxy)isoquinoline-1,3(4H)-dione' 
_shelx_refln_list_code          4 
_shelx_F_calc_maximum      130.73 
_exptl_crystal_F_000       560.00 
_reflns_d_resolution_high  0.7688 
 
loop_ 
 _symmetry_equiv_pos_as_xyz 
 'x, y, z' 
 '-x+1/2, y+1/2, z+1/2' 
 'x+1/2, -y+1/2, z' 
 '-x, -y, z+1/2' 
 
_cell_length_a     7.6768 
_cell_length_b    12.0027 
_cell_length_c    13.8854 
_cell_angle_alpha  90.000 
_cell_angle_beta   90.000 
_cell_angle_gamma  90.000 
 
_shelx_F_squared_multiplier     1.000 
 
loop_ 
 _refln_index_h 
 _refln_index_k 
 _refln_index_l 
 _refln_F_squared_calc 
 _refln_F_squared_meas 
 _refln_F_squared_sigma 
 _refln_observed_status 
   2   0 -17       31.71       -5.39     30.81 o 
   0   1 -17       34.35       80.88     21.70 o 
   1   1 -17       93.94      191.86     22.10 o 
   2   1 -17       29.24       35.02     21.66 o 
   3   1 -17        7.30       27.01     23.04 o 
   1   2 -17        1.44       -0.20     29.88 o 
   2   2 -17       66.06      142.84     22.67 o 
   3   2 -17       26.16       16.12     25.39 o 
   0   3 -17       20.27       39.83     21.09 o 
   1   3 -17        2.91      -29.84     29.84 o 
   2   3 -17       19.06       19.03     30.57 o 
   1   4 -17        5.40      -31.54     31.54 o 
   2   4 -17       11.34      -14.50     31.26 o 
   0   5 -17       38.97       55.34     22.79 o 
   1   5 -17        1.96       -4.70     31.46 o 
   0   0 -16      103.75      149.71     21.47 o 
   2   0 -16       12.67        5.74     27.46 o 
   4   0 -16       40.32       52.21     16.04 o 
   1   1 -16       19.22       -2.10     27.94 o 
   2   1 -16        3.21      -11.65     28.71 o 
   3   1 -16       54.58       52.48     15.59 o 
   4   1 -16        4.71       20.25     21.99 o 
   0   2 -16       14.68       47.75     19.12 o 
   1   2 -16        2.16      -20.42     28.51 o 
   2   2 -16       16.62       33.85     29.19 o 
   3   2 -16       19.12       38.23     14.90 o 
   4   2 -16        1.82        8.30     22.48 o 
   1   3 -16       31.89       33.73     28.55 o 
   2   3 -16        6.69       33.12     28.30 o 
   3   3 -16       12.45       -1.26     22.11 o 
   4   3 -16       14.55      -13.16     23.73 o 
   0   4 -16        6.14       38.50     29.51 o 
   1   4 -16       17.48       24.21     28.10 o 
   2   4 -16       98.84      142.32     22.39 o 
   3   4 -16       32.47       66.94     16.81 o 
   1   5 -16       10.26       61.74     20.16 o 
   2   5 -16        7.44       -7.73     22.06 o 
   3   5 -16       12.35       10.69     24.50 o 
   0   6 -16       19.85       22.71     29.63 o 
   1   6 -16       43.39       64.74     22.31 o 
   2   6 -16       23.78       32.47     22.11 o 
   1   7 -16       30.91       59.96     22.39 o 
   2   0 -15       79.53       67.37     20.22 o 
   4   0 -15       78.18       47.87     15.35 o 
   0   1 -15       39.09       51.99     19.49 o 
   1   1 -15       20.90       35.46     26.20 o 
   2   1 -15       25.76       42.83     18.81 o 
   3   1 -15       14.47      -15.33     28.92 o 
   4   1 -15        3.44       -3.44     22.07 o 
   5   1 -15       14.97      -11.75     22.36 o 
   1   2 -15       22.74      -17.02     27.98 o 
   2   2 -15        5.06      -27.54     27.54 o 
   3   2 -15       22.33        6.31     28.51 o 
   4   2 -15       13.83       13.16     21.55 o 
   5   2 -15        8.88       13.16     21.91 o 
   0   3 -15       26.47       29.76     27.78 o 
   1   3 -15       14.90       26.85     24.79 o 
   2   3 -15        4.04       -1.45     27.99 o 
   3   3 -15       13.68       23.14     27.30 o 
   4   3 -15        5.47       21.67     14.70 o 
   5   3 -15        0.01       18.07     19.89 o 
   1   4 -15        7.40       35.34     27.29 o 
   2   4 -15        4.85      -29.40     29.40 o 
   3   4 -15        3.59      -12.07     22.48 o 
   4   4 -15       20.75       23.09     21.34 o 
   0   5 -15       74.37      125.99     20.18 o 
   1   5 -15       11.90       36.72     27.82 o 
   2   5 -15        3.35       12.09     27.54 o 
   3   5 -15        0.91       29.48     14.01 o 
   4   5 -15       20.50       60.27     15.11 o 
   1   6 -15       16.15        8.78     27.73 o 
   2   6 -15        5.41        6.03     28.87 o 
   3   6 -15       18.70       31.26     15.79 o 
   4   6 -15       20.75       38.96     16.16 o 
   0   7 -15       14.93       16.11     29.35 o 
   1   7 -15       46.84      112.31     21.94 o 
   2   7 -15       37.08       56.16     21.79 o 
   3   7 -15        0.34        2.67     22.60 o 
   1   8 -15       10.67      -31.13     31.13 o 
   2   8 -15        9.08      -10.81     33.29 o 
   0   0 -14      182.24      225.91     18.94 o 
   2   0 -14        0.10       25.29     23.60 o 
   4   0 -14       30.76       -0.40     27.55 o 
   6   0 -14        8.20        3.48     21.35 o 
   1   1 -14       22.78        6.63     24.60 o 
   2   1 -14       32.28       36.72     17.49 o 
   3   1 -14       47.77       -9.55     28.80 o 
   4   1 -14       40.44       20.02     27.47 o 
   5   1 -14       26.18       27.54     15.48 o 
   6   1 -14        1.25      -13.41     23.30 o 
   0   2 -14      144.19      168.92     18.90 o 
   1   2 -14       70.24      106.53     17.41 o 
   2   2 -14       51.25       54.94     17.90 o 
   3   2 -14       10.48       38.50     17.51 o 
   4   2 -14        1.38      -28.24     28.24 o 
   5   2 -14        1.77       19.89     14.99 o 
   6   2 -14       17.49        4.66     21.88 o 
   1   3 -14        6.21      -14.54     24.03 o 
   2   3 -14        6.95        1.13     24.20 o 
   3   3 -14       16.45       19.90     19.01 o 
   4   3 -14       29.79      -24.19     30.50 o 
   5   3 -14       37.99       24.51     15.19 o 
   6   3 -14        3.26      -13.49     21.63 o 
   0   4 -14       78.22       94.19     18.46 o 
   1   4 -14       10.45        2.99     25.69 o 
   2   4 -14        7.84       21.07     24.47 o 
   3   4 -14       32.70       23.10     26.81 o 
   4   4 -14       18.19       15.50     27.71 o 
   5   4 -14        9.77       23.17     19.36 o 
   1   5 -14        9.92       50.22     17.19 o 
   2   5 -14       14.32       22.00     26.69 o 
   3   5 -14       24.91       25.65     19.70 o 
   4   5 -14       18.87       14.34     22.03 o 
   5   5 -14       33.83       28.68     23.78 o 
   0   6 -14        3.02       -5.01     27.86 o 
   1   6 -14        3.24       15.00     27.74 o 
   2   6 -14        4.29      -28.55     28.55 o 
   3   6 -14       16.27        7.81     28.60 o 
   4   6 -14        2.83        9.11     21.22 o 
   5   6 -14       46.93       60.64     16.93 o 
   1   7 -14        5.32      -15.08     26.28 o 
   2   7 -14       19.30        5.47     29.07 o 
   3   7 -14       48.94       76.94     15.87 o 
   4   7 -14        5.47       -7.33     23.37 o 
   0   8 -14       41.82       46.51     20.44 o 
   1   8 -14        1.16      -28.82     28.82 o 
   2   8 -14       10.31       40.21     29.88 o 
   3   8 -14       41.27       14.34     24.98 o 
   1   9 -14       27.84       60.00     21.21 o 
   2   9 -14        4.77      -30.69     30.69 o 
   2   0 -13       62.27       86.33     15.48 o 
   4   0 -13       82.72       24.61     26.35 o 
   6   0 -13        2.53       22.65     19.77 o 
   0   1 -13        7.79       -6.04     18.81 o 
   1   1 -13       20.44       12.90     20.72 o 
   2   1 -13       54.89       57.37     15.76 o 
   3   1 -13       50.52       16.28     23.92 o 
   4   1 -13       79.83       27.52     25.98 o 
   5   1 -13       18.55        7.60     27.11 o 
   6   1 -13       33.21       -7.78     21.96 o 
   1   2 -13       95.98      111.60     15.27 o 
   2   2 -13       47.72       10.46     24.12 o 
   3   2 -13       84.91       17.94     25.01 o 
   4   2 -13       87.39       49.68     18.53 o 
   5   2 -13       11.38       20.47     19.06 o 
   6   2 -13       28.82       26.25     22.89 o 
   0   3 -13       46.02       64.67     15.95 o 
   1   3 -13      114.74      117.96     17.90 o 
   2   3 -13       59.06       66.17     16.28 o 
   3   3 -13        7.69      -20.85     24.65 o 
   4   3 -13        5.98       19.13     25.08 o 
   5   3 -13       14.24       27.83     19.70 o 
   6   3 -13       35.22       13.82     23.78 o 
   1   4 -13        1.32       27.47     22.38 o 
   2   4 -13       18.70       30.34     24.16 o 
   3   4 -13       46.59       20.77     26.26 o 
   4   4 -13       39.21       36.04     19.30 o 
   5   4 -13        1.87       34.87     26.05 o 
   6   4 -13       28.98      -10.53     23.34 o 
   0   5 -13       50.80       21.57     24.07 o 
   1   5 -13       82.85       87.26     17.25 o 
   2   5 -13       81.00       90.17     18.22 o 
   3   5 -13        8.81      -16.70     27.14 o 
   4   5 -13       13.67      -10.15     26.74 o 
   5   5 -13       61.35       32.21     16.81 o 
   6   5 -13       14.77      -16.81     24.39 o 
   1   6 -13       53.22       75.02     17.69 o 
   2   6 -13       79.10       79.91     19.49 o 
   3   6 -13       34.69       66.62     19.41 o 
   4   6 -13      129.86      136.12     21.72 o 
   5   6 -13       75.71       73.61     17.13 o 
   0   7 -13       58.37       33.68     28.46 o 
   1   7 -13       23.45       26.85     27.17 o 
   2   7 -13        0.37       27.22     26.17 o 
   3   7 -13       87.81      121.91     20.18 o 
   4   7 -13        0.99       20.49     20.25 o 
   5   7 -13       21.57       26.45     24.55 o 
   1   8 -13        9.95       36.55     27.17 o 
   2   8 -13       11.38      -27.26     29.24 o 
   3   8 -13       14.68       10.98     20.65 o 
   4   8 -13       18.22        7.21     22.64 o 
   0   9 -13       88.95       86.91     21.82 o 
   1   9 -13        5.74       26.43     27.04 o 
   2   9 -13       53.66       58.19     21.38 o 
   3   9 -13        4.87       15.47     21.10 o 
   1  10 -13       68.22       57.45     22.27 o 
   2  10 -13       40.99       62.60     21.83 o 
   0   0 -12      124.75      103.64     14.06 o 
   2   0 -12      803.00      573.25     28.02 o 
   4   0 -12      526.72      318.50     29.25 o 
   6   0 -12       81.06        6.15     27.51 o 
   1   1 -12      168.76      171.59     15.31 o 
   2   1 -12      135.99      120.35     15.52 o 
   3   1 -12      410.41      252.00     18.07 o 
   4   1 -12      158.14      125.55     17.22 o 
   5   1 -12      110.66       79.86     19.14 o 
   6   1 -12      266.48      158.16     22.01 o 
   7   1 -12        2.57        9.52     21.11 o 
   0   2 -12      804.81     1089.61     33.48 o 
   1   2 -12      264.45      326.25     23.58 o 
   2   2 -12      277.90      262.67     24.28 o 
   3   2 -12      130.04      122.71     16.06 o 
   4   2 -12       58.43       26.83     25.05 o 
   5   2 -12       57.16       -7.97     27.43 o 
   6   2 -12       97.32       89.54     20.59 o 
   7   2 -12        9.17       -4.78     23.22 o 
   1   3 -12       28.87       43.86     13.62 o 
   2   3 -12       78.37       67.95     13.91 o 
   3   3 -12      168.57      143.51     17.49 o 
   4   3 -12       21.49       35.60     16.12 o 
   5   3 -12       70.01       55.51     20.11 o 
   6   3 -12       57.25       63.36     15.60 o 
   7   3 -12       96.22       33.71     25.61 o 
   0   4 -12       94.29      102.17     13.30 o 
   1   4 -12      415.58      543.98     28.30 o 
   2   4 -12       15.17       40.17     13.19 o 
   3   4 -12       19.68       44.36     16.24 o 
   4   4 -12       23.36       50.91     16.57 o 
   5   4 -12       40.82       16.02     28.32 o 
   6   4 -12       51.50       24.35     22.69 o 
   7   4 -12       53.42       52.59     16.65 o 
   1   5 -12        8.63        3.11     20.84 o 
   2   5 -12       13.23        2.71     21.94 o 
   3   5 -12       51.95       35.15     17.66 o 
   4   5 -12        3.73      -12.74     25.77 o 
   5   5 -12        5.04       18.85     26.94 o 
   6   5 -12        8.28      -22.97     22.97 o 
   0   6 -12       20.83       21.33     16.32 o 
   1   6 -12       34.87       -5.17     23.91 o 
   2   6 -12       19.94       42.54     16.56 o 
   3   6 -12        5.11      -13.90     24.93 o 
   4   6 -12       36.07       79.00     18.53 o 
   5   6 -12        5.98       15.39     20.90 o 
   6   6 -12       13.54       19.08     15.60 o 
   1   7 -12       21.09       14.46     23.47 o 
   2   7 -12       94.88      109.97     18.50 o 
   3   7 -12       42.84       26.94     19.17 o 
   4   7 -12        7.94       14.56     28.28 o 
   5   7 -12       13.58       14.95     21.84 o 
   0   8 -12       92.15       72.05     19.00 o 
   1   8 -12       46.77       99.84     19.25 o 
   2   8 -12       10.11       32.03     26.57 o 
   3   8 -12      118.66      142.46     21.15 o 
   4   8 -12       28.64       52.25     15.43 o 
   5   8 -12        5.91        9.56     22.16 o 
   1   9 -12        8.58       -5.01     26.41 o 
   2   9 -12        8.76       24.31     27.50 o 
   3   9 -12        9.59      -20.86     20.86 o 
   4   9 -12       19.49       58.94     15.11 o 
   0  10 -12       27.47       39.63     27.53 o 
   1  10 -12       11.39       -2.43     28.10 o 
   2  10 -12        9.42      -15.71     29.84 o 
   3  10 -12        1.02      -23.77     23.77 o 
   1  11 -12       34.99       35.67     31.62 o 
   2  11 -12       26.98      -32.60     32.60 o 
   2   0 -11      869.81      703.53     27.66 o 
   4   0 -11      465.89      254.32     24.78 o 
   6   0 -11       26.81       12.10     26.99 o 
   0   1 -11     1060.03     1322.89     33.48 o 
   1   1 -11      580.67      684.32     26.39 o 
   2   1 -11      407.40      329.29     23.79 o 
   3   1 -11       81.00       50.71     14.44 o 
   4   1 -11      102.45       51.41     15.45 o 
   5   1 -11      126.90       77.51     17.66 o 
   6   1 -11       66.93       30.83     19.78 o 
   7   1 -11       73.70       47.20     15.56 o 
   1   2 -11       39.98       62.71     13.46 o 
   2   2 -11      279.24      319.32     23.47 o 
   3   2 -11       55.80       65.31     13.84 o 
   4   2 -11      213.03      130.08     15.98 o 
   5   2 -11       34.14       25.66     16.69 o 
   6   2 -11       77.34       65.34     20.72 o 
   7   2 -11       81.67       63.33     15.48 o 
   0   3 -11      603.19      807.87     28.96 o 
   1   3 -11      663.85      823.83     30.23 o 
   2   3 -11      458.78      535.41     26.21 o 
   3   3 -11      543.77      472.18     27.11 o 
   4   3 -11      170.25      136.82     17.50 o 
   5   3 -11       44.23       31.56     17.74 o 
   6   3 -11       31.06       27.03     27.84 o 
   7   3 -11       23.60       29.78     19.89 o 
   1   4 -11      188.29      222.70     15.32 o 
   2   4 -11      250.23      295.11     24.72 o 
   3   4 -11      370.82      321.13     26.14 o 
   4   4 -11      153.09      158.04     17.58 o 
   5   4 -11      205.28      203.66     19.48 o 
   6   4 -11        1.60        3.16     28.16 o 
   7   4 -11       50.58       79.29     16.45 o 
   0   5 -11      177.61      221.40     21.88 o 
   1   5 -11       10.71       20.36     18.02 o 
   2   5 -11      287.45      393.99     26.94 o 
   3   5 -11      201.46      232.65     18.83 o 
   4   5 -11      143.16      132.42     18.99 o 
   5   5 -11       38.72        2.18     26.82 o 
   6   5 -11      110.89       83.76     20.51 o 
   7   5 -11       17.97       30.03     21.92 o 
   1   6 -11      417.21      481.68     27.21 o 
   2   6 -11       50.83       50.94     16.48 o 
   3   6 -11      102.66      124.16     17.49 o 
   4   6 -11       66.71       79.08     18.31 o 
   5   6 -11       17.18        9.63     27.31 o 
   6   6 -11       79.39       57.77     16.89 o 
   0   7 -11      295.39      333.48     29.08 o 
   1   7 -11       47.01       56.47     16.64 o 
   2   7 -11       10.25       -2.10     23.27 o 
   3   7 -11       59.88       74.42     18.14 o 
   4   7 -11        3.17       20.95     25.61 o 
   5   7 -11       75.64       86.29     20.55 o 
   6   7 -11       40.47       56.07     15.76 o 
   1   8 -11       28.37       38.50     16.93 o 
   2   8 -11        2.83       -5.41     25.45 o 
   3   8 -11        9.30      -13.35     25.85 o 
   4   8 -11        4.26       -2.10     29.21 o 
   5   8 -11       55.42       74.25     16.73 o 
   6   8 -11       46.16       52.47     17.46 o 
   0   9 -11       50.13       56.56     19.89 o 
   1   9 -11       34.62       57.01     18.08 o 
   2   9 -11       67.53      104.02     19.58 o 
   3   9 -11      140.93      128.79     22.25 o 
   4   9 -11       89.50      110.62     16.93 o 
   5   9 -11       50.92       60.93     15.84 o 
   1  10 -11       23.26       27.17     26.65 o 
   2  10 -11       85.67       98.48     20.14 o 
   3  10 -11        6.50       -0.20     21.10 o 
   4  10 -11        0.65       11.95     20.82 o 
   0  11 -11       41.48       20.81     28.34 o 
   1  11 -11       16.06        0.41     29.40 o 
   2  11 -11        2.13      -19.80     29.76 o 
   3  11 -11        5.58      -22.68     22.68 o 
   1  12 -11       16.41       21.58     29.52 o 
   0   0 -10       91.22       98.80     11.76 o 
   2   0 -10        1.28       -8.87     17.50 o 
   4   0 -10      349.56      186.16     16.06 o 
   6   0 -10      149.86      130.83     18.96 o 
   8   0 -10       32.14       65.49     14.10 o 
   1   1 -10       22.33       32.69     11.77 o 
   2   1 -10      114.34       99.75     13.30 o 
   3   1 -10       89.62       62.44     13.47 o 
   4   1 -10      234.84      138.38     15.29 o 
   5   1 -10      128.24       73.03     17.09 o 
   6   1 -10      166.68      146.26     18.55 o 
   7   1 -10       46.94       42.00     19.91 o 
   8   1 -10       65.70       50.13     16.74 o 
   0   2 -10      535.34      632.80     24.74 o 
   1   2 -10      604.79      691.64     27.04 o 
   2   2 -10      122.89      150.49     13.83 o 
   3   2 -10       24.31       16.98     18.84 o 
   4   2 -10       86.36       47.75     14.65 o 
   5   2 -10      140.55      111.05     16.85 o 
   6   2 -10        3.59      -21.50     25.54 o 
   7   2 -10      160.82      109.95     22.18 o 
   8   2 -10       34.15       55.93     16.13 o 
   1   3 -10      147.63      193.76     13.78 o 
   2   3 -10      233.94      294.72     22.70 o 
   3   3 -10      345.53      290.03     22.91 o 
   4   3 -10        9.29      -13.84     20.74 o 
   5   3 -10       30.37       18.02     22.79 o 
   6   3 -10       33.54       59.15     18.04 o 
   7   3 -10       21.41       36.02     29.18 o 
   8   3 -10       90.47       72.42     17.10 o 
   0   4 -10     1418.41     1732.94     37.79 o 
   1   4 -10      109.18      127.89     13.98 o 
   2   4 -10      542.49      751.78     28.80 o 
   3   4 -10       49.74       66.52     14.36 o 
   4   4 -10      119.86       95.13     15.74 o 
   5   4 -10      144.84      139.92     17.98 o 
   6   4 -10       24.61       15.05     26.10 o 
   7   4 -10       24.18       16.57     21.56 o 
   1   5 -10      147.78      215.54     20.80 o 
   2   5 -10      431.03      492.07     25.73 o 
   3   5 -10      454.53      548.77     27.48 o 
   4   5 -10      554.29      530.52     31.03 o 
   5   5 -10       21.12       18.27     17.09 o 
   6   5 -10      162.26      150.15     21.28 o 
   7   5 -10       16.75      -10.33     21.84 o 
   0   6 -10       95.68       97.50     13.13 o 
   1   6 -10       80.59      113.76     13.63 o 
   2   6 -10       93.16       96.55     14.48 o 
   3   6 -10      168.01      224.21     17.07 o 
   4   6 -10      121.11       92.25     18.55 o 
   5   6 -10      377.24      368.32     32.73 o 
   6   6 -10       68.74      109.05     20.19 o 
   7   6 -10       62.97       65.44     16.33 o 
   1   7 -10      539.50      665.69     28.94 o 
   2   7 -10      147.53      147.41     16.49 o 
   3   7 -10      138.79      196.97     18.30 o 
   4   7 -10      130.71      136.42     18.63 o 
   5   7 -10      131.66      152.00     20.92 o 
   6   7 -10       24.19        4.25     20.99 o 
   7   7 -10       78.69       81.04     16.98 o 
   0   8 -10       20.22        2.02     22.66 o 
   1   8 -10      408.88      386.67     29.53 o 
   2   8 -10      285.06      337.62     28.00 o 
   3   8 -10       88.70       97.86     19.31 o 
   4   8 -10       35.37       -2.75     27.63 o 
   5   8 -10       10.08      -17.60     29.17 o 
   6   8 -10       61.26       33.14     24.63 o 
   1   9 -10       56.93       87.70     17.94 o 
   2   9 -10       20.05       46.18     17.29 o 
   3   9 -10       46.23       45.14     19.70 o 
   4   9 -10        4.61       41.58     19.01 o 
   5   9 -10        0.34       13.73     21.03 o 
   6   9 -10       13.01       17.30     23.34 o 
   0  10 -10       50.47       65.70     18.92 o 
   1  10 -10        5.81       -5.70     26.97 o 
   2  10 -10       88.29       88.41     20.59 o 
   3  10 -10       75.65       61.24     20.47 o 
   4  10 -10        2.26       20.45     19.85 o 
   5  10 -10       47.35       60.24     15.92 o 
   1  11 -10       18.82       -2.34     28.43 o 
   2  11 -10       47.82       56.89     20.94 o 
   3  11 -10       43.55       65.53     16.28 o 
   4  11 -10        2.51       -4.90     21.35 o 
   0  12 -10       27.09       13.72     29.75 o 
   1  12 -10        2.81      -17.49     30.49 o 
   2  12 -10        7.36       34.38     28.99 o 
   3  12 -10       42.07      -15.79     24.86 o 
   2   0  -9       98.02       69.15     12.26 o 
   4   0  -9       40.67       27.00     19.33 o 
   6   0  -9      605.78      403.27     30.92 o 
   8   0  -9      192.30       99.65     17.95 o 
   0   1  -9      165.29      194.57     16.39 o 
   1   1  -9       11.40       10.76     14.71 o 
   2   1  -9      195.91      166.68     13.14 o 
   3   1  -9       81.76       79.39     13.03 o 
   4   1  -9      251.12      151.74     15.17 o 
   5   1  -9      127.84      115.42     15.95 o 
   6   1  -9       45.90       20.74     23.16 o 
   7   1  -9       70.66       44.06     19.18 o 
   8   1  -9       11.12       13.70     20.75 o 
   1   2  -9      126.53      142.43     12.01 o 
   2   2  -9      109.81       84.96     12.91 o 
   3   2  -9       31.23       33.56     12.95 o 
   4   2  -9      258.62      150.58     15.94 o 
   5   2  -9      163.10      129.83     16.07 o 
   6   2  -9       51.45       45.51     17.14 o 
   7   2  -9       29.95       20.07     27.12 o 
   8   2  -9       42.63       66.75     16.53 o 
   0   3  -9      611.66      775.28     25.34 o 
   1   3  -9      539.09      735.48     25.43 o 
   2   3  -9       44.38       27.01     18.27 o 
   3   3  -9      149.59      128.86     14.28 o 
   4   3  -9      183.06      104.13     15.18 o 
   5   3  -9       23.25       15.38     21.15 o 
   6   3  -9       46.28       64.51     17.46 o 
   7   3  -9       56.41       48.68     19.59 o 
   8   3  -9       26.10       33.03     22.86 o 
   1   4  -9       93.82      101.82     13.06 o 
   2   4  -9      110.60      145.86     13.63 o 
   3   4  -9      268.92      259.93     23.20 o 
   4   4  -9        4.23        4.88     19.58 o 
   5   4  -9        0.69      -22.47     22.47 o 
   6   4  -9        8.53        2.99     26.07 o 
   7   4  -9       13.39        9.31     27.88 o 
   8   4  -9        1.75        8.39     20.14 o 
   0   5  -9      723.42      878.38     28.65 o 
   1   5  -9        9.83       23.87     17.25 o 
   2   5  -9      259.75      292.21     22.14 o 
   3   5  -9      125.17      121.81     15.05 o 
   4   5  -9       11.56      -15.70     20.83 o 
   5   5  -9       51.94        6.75     24.69 o 
   6   5  -9       17.66       25.81     26.66 o 
   7   5  -9       14.77       18.60     21.56 o 
   8   5  -9       12.39       27.15     22.25 o 
   1   6  -9      676.61      800.78     30.56 o 
   2   6  -9       74.69       95.71     13.03 o 
   3   6  -9       49.90       57.70     14.56 o 
   4   6  -9       16.08       19.56     22.43 o 
   5   6  -9       61.88       81.80     17.86 o 
   6   6  -9       15.29      -27.80     27.80 o 
   7   6  -9       79.42       73.30     16.41 o 
   0   7  -9      258.34      269.42     23.13 o 
   1   7  -9      315.11      319.62     23.42 o 
   2   7  -9       22.24       26.58     13.71 o 
   3   7  -9       54.21       59.56     15.05 o 
   4   7  -9        6.94      -22.91     23.52 o 
   5   7  -9       60.19       98.23     18.73 o 
   6   7  -9      112.53      136.93     20.72 o 
   7   7  -9       37.77       48.62     16.29 o 
   1   8  -9        5.20      -13.59     18.18 o 
   2   8  -9       80.12      111.34     16.64 o 
   3   8  -9      190.57      175.03     18.91 o 
   4   8  -9       58.11       63.69     17.13 o 
   5   8  -9       32.41       -4.29     28.04 o 
   6   8  -9       73.56       65.35     15.92 o 
   0   9  -9      919.64      887.65     36.03 o 
   1   9  -9      285.96      309.47     28.03 o 
   2   9  -9      139.58      136.43     18.06 o 
   3   9  -9      167.37      187.11     19.84 o 
   4   9  -9      125.62      157.24     20.59 o 
   5   9  -9       60.67       52.15     20.92 o 
   6   9  -9       58.90       60.49     17.10 o 
   1  10  -9       64.99       80.71     18.14 o 
   2  10  -9       70.55       95.65     19.25 o 
   3  10  -9      232.60      234.08     21.84 o 
   4  10  -9      195.27      213.75     21.84 o 
   5  10  -9       83.43       91.67     17.42 o 
   0  11  -9        0.11       -4.00     26.81 o 
   1  11  -9        2.96      -27.05     27.05 o 
   2  11  -9        6.11        6.43     27.50 o 
   3  11  -9      132.99      113.05     22.25 o 
   4  11  -9       14.33       36.82     15.15 o 
   5  11  -9      387.53      464.60     33.71 o 
   1  12  -9        4.25       39.56     28.75 o 
   2  12  -9       39.83       92.00     21.06 o 
   3  12  -9       53.43       -3.24     23.89 o 
   4  12  -9      138.09      147.03     19.24 o 
   0  13  -9       56.84       29.79     32.38 o 
   1  13  -9       56.77       48.87     22.06 o 
   2  13  -9       10.32      -15.39     31.14 o 
   0   0  -8      268.25      345.31     17.92 o 
   2   0  -8      260.71      166.31     12.14 o 
   4   0  -8       95.30       48.87     13.36 o 
   6   0  -8      193.46      180.94     17.58 o 
   8   0  -8       21.66       21.92     20.91 o 
   1   1  -8      214.51      268.05     17.73 o 
   2   1  -8      221.75      157.04     12.30 o 
   3   1  -8       53.19       24.73     16.78 o 
   4   1  -8        2.01        8.27     18.89 o 
   5   1  -8      101.91       96.17     14.65 o 
   6   1  -8       70.24       45.76     16.49 o 
   7   1  -8        8.24       19.06     25.38 o 
   8   1  -8       22.95       34.45     14.35 o 
   0   2  -8       29.23       40.89      9.22 o 
   1   2  -8      222.28      235.17     17.78 o 
   2   2  -8       13.69       45.56     11.33 o 
   3   2  -8       21.19       23.93     16.86 o 
   4   2  -8      122.50       90.12     14.17 o 
   5   2  -8       40.37        4.20     20.71 o 
   6   2  -8       46.83       56.14     16.37 o 
   7   2  -8       20.43       60.10     17.89 o 
   8   2  -8      112.95      110.39     16.70 o 
   1   3  -8       67.68       68.16     10.56 o 
   2   3  -8      310.09      381.05     21.41 o 
   3   3  -8      109.15      122.00     13.63 o 
   4   3  -8      156.94       99.36     14.81 o 
   5   3  -8       72.28       90.19     14.57 o 
   6   3  -8       85.55       90.62     17.46 o 
   7   3  -8       16.24        7.08     26.83 o 
   8   3  -8       14.77      -22.21     22.61 o 
   0   4  -8      594.51      715.29     24.21 o 
   1   4  -8       84.16      118.22     12.21 o 
   2   4  -8      101.32       90.82     13.07 o 
   3   4  -8       11.19       32.48     12.63 o 
   4   4  -8      148.30      106.95     14.33 o 
   5   4  -8      276.64      288.00     25.36 o 
   6   4  -8       59.80       51.34     17.87 o 
   7   4  -8        9.72      -16.35     26.91 o 
   8   4  -8       17.08       29.91     21.32 o 
   1   5  -8      141.89      164.95     13.55 o 
   2   5  -8      477.27      542.36     25.65 o 
   3   5  -8       17.87       20.90     13.11 o 
   4   5  -8      200.78      174.05     15.94 o 
   5   5  -8      111.03      101.46     16.19 o 
   6   5  -8       44.86       47.73     17.87 o 
   7   5  -8       28.35       54.31     19.06 o 
   8   5  -8       21.84       13.13     21.84 o 
   0   6  -8      417.05      448.35     23.61 o 
   1   6  -8       32.03      -16.49     18.58 o 
   2   6  -8      186.47      206.70     15.21 o 
   3   6  -8      154.39      166.31     15.58 o 
   4   6  -8      118.99      113.14     15.26 o 
   5   6  -8      370.04      353.97     29.14 o 
   6   6  -8        8.50      -26.99     26.99 o 
   7   6  -8       71.29       70.78     21.25 o 
   8   6  -8       21.71       -8.47     22.37 o 
   1   7  -8      464.40      526.54     26.93 o 
   2   7  -8      208.93      226.62     15.73 o 
   3   7  -8       75.62       92.08     14.77 o 
   4   7  -8      200.78      206.08     18.87 o 
   5   7  -8       49.54       26.19     25.30 o 
   6   7  -8       63.46       34.27     28.20 o 
   7   7  -8       41.49       33.06     15.36 o 
   0   8  -8     1069.65     1090.46     33.81 o 
   1   8  -8      706.37      724.82     30.40 o 
   2   8  -8      389.25      436.59     26.58 o 
   3   8  -8      290.04      347.54     25.30 o 
   4   8  -8       19.01       32.53     16.37 o 
   5   8  -8       26.96       37.10     18.98 o 
   6   8  -8       16.80        2.79     29.21 o 
   7   8  -8       72.37       67.91     17.46 o 
   1   9  -8        6.01        1.73     18.79 o 
   2   9  -8       86.85      118.33     17.21 o 
   3   9  -8      143.35      153.86     19.07 o 
   4   9  -8       55.66       48.42     18.57 o 
   5   9  -8      109.36      114.99     21.12 o 
   6   9  -8       23.16       22.89     24.31 o 
   0  10  -8      131.71      147.75     17.73 o 
   1  10  -8      362.82      344.33     30.02 o 
   2  10  -8       73.99       96.27     17.86 o 
   3  10  -8      161.70      218.62     20.47 o 
   4  10  -8       33.95       46.64     19.38 o 
   5  10  -8       14.05      -22.28     22.28 o 
   6  10  -8       11.84       24.07     21.19 o 
   1  11  -8      116.02      128.71     20.05 o 
   2  11  -8      273.07      284.40     21.52 o 
   3  11  -8       47.26       85.75     20.18 o 
   4  11  -8      235.21      239.83     19.00 o 
   5  11  -8       45.33       46.95     16.49 o 
   0  12  -8       99.23      112.36     19.33 o 
   1  12  -8       44.31       95.03     19.45 o 
   2  12  -8       32.38       54.07     19.82 o 
   3  12  -8       45.24       83.43     15.43 o 
   4  12  -8       73.71       91.54     17.26 o 
   1  13  -8       37.27       38.95     28.71 o 
   2  13  -8        2.20       35.55     29.28 o 
   3  13  -8       42.11        6.36     24.34 o 
   2   0  -7      816.99      492.54     19.47 o 
   4   0  -7       67.49       58.03     12.71 o 
   6   0  -7       35.59       29.40     21.08 o 
   8   0  -7       14.69        7.33     29.14 o 
   0   1  -7     3698.96     4553.20     61.23 o 
   1   1  -7      212.51      225.09     15.35 o 
   2   1  -7      381.31      252.88     16.97 o 
   3   1  -7      103.55       84.84     11.37 o 
   4   1  -7       55.71       46.21     12.43 o 
   5   1  -7       91.34       79.53     14.57 o 
   6   1  -7       35.63       19.22     21.36 o 
   7   1  -7       71.28       64.03     17.91 o 
   8   1  -7       45.61       33.59     28.69 o 
   9   1  -7       54.33       57.84     16.94 o 
   1   2  -7      280.72      391.14     17.45 o 
   2   2  -7      486.70      506.26     20.16 o 
   3   2  -7      247.25      166.50     13.31 o 
   4   2  -7      220.08      133.47     14.37 o 
   5   2  -7       32.14        1.90     20.15 o 
   6   2  -7       89.98       68.81     15.14 o 
   7   2  -7       73.63       64.64     18.68 o 
   8   2  -7       31.68      -26.75     29.42 o 
   9   2  -7       33.80      -16.78     23.79 o 
   0   3  -7     1300.75     1630.61     29.45 o 
   1   3  -7      363.15      457.73     19.23 o 
   2   3  -7      209.97      239.02     18.35 o 
   3   3  -7      251.51      264.73     20.53 o 
   4   3  -7        7.89        7.63     18.08 o 
   5   3  -7       75.06       43.84     14.49 o 
   6   3  -7      126.29      111.50     16.28 o 
   7   3  -7       48.05       66.38     18.15 o 
   8   3  -7       60.51       66.09     20.56 o 
   9   3  -7      114.12      130.44     18.20 o 
   1   4  -7       83.90       96.21     11.12 o 
   2   4  -7      176.83      222.36     18.63 o 
   3   4  -7       91.85       88.03     13.47 o 
   4   4  -7       77.72       -9.81     20.67 o 
   5   4  -7      356.03      427.46     25.76 o 
   6   4  -7      532.96      623.44     32.42 o 
   7   4  -7      178.42      170.98     20.76 o 
   8   4  -7       15.44      -10.09     21.48 o 
   0   5  -7      133.74      117.37     11.40 o 
   1   5  -7       29.76       20.03     16.28 o 
   2   5  -7       36.29       35.04     12.34 o 
   3   5  -7      583.88      615.62     25.90 o 
   4   5  -7      562.04      464.74     26.56 o 
   5   5  -7      196.96      219.04     17.28 o 
   6   5  -7      114.90      147.53     18.47 o 
   7   5  -7       64.26       90.16     18.62 o 
   8   5  -7       41.70       53.66     15.81 o 
   1   6  -7      132.94      139.40     12.86 o 
   2   6  -7      511.54      569.84     25.37 o 
   3   6  -7      443.34      496.27     25.70 o 
   4   6  -7      211.04      200.45     15.74 o 
   5   6  -7      546.20      576.32     30.48 o 
   6   6  -7       20.32       29.26     17.95 o 
   7   6  -7       93.87      132.54     20.60 o 
   8   6  -7        0.10       27.31     22.57 o 
   0   7  -7      938.34     1092.04     31.06 o 
   1   7  -7       92.89       98.56     13.26 o 
   2   7  -7      449.50      465.74     25.61 o 
   3   7  -7      136.44      104.55     15.13 o 
   4   7  -7       71.62       58.20     14.94 o 
   5   7  -7      204.43      234.58     18.59 o 
   6   7  -7       57.13       43.34     18.65 o 
   7   7  -7       76.94       80.96     15.56 o 
   8   7  -7       19.54        8.71     21.76 o 
   1   8  -7       72.69       76.96     13.83 o 
   2   8  -7       95.33       87.36     14.52 o 
   3   8  -7      170.89      148.41     15.94 o 
   4   8  -7      125.16      118.57     17.30 o 
   5   8  -7       17.90      -12.41     25.42 o 
   6   8  -7       25.79      -22.21     28.08 o 
   7   8  -7       26.71       19.57     21.60 o 
   0   9  -7      700.04      714.95     27.80 o 
   1   9  -7      243.68      265.31     23.66 o 
   2   9  -7      217.77      214.63     17.06 o 
   3   9  -7       22.21       19.60     22.26 o 
   4   9  -7        3.57       28.98     23.08 o 
   5   9  -7        0.45       12.10     26.38 o 
   6   9  -7       34.10       28.49     15.44 o 
   7   9  -7       14.57       26.50     15.64 o 
   1  10  -7       68.38       52.56     16.52 o 
   2  10  -7       17.63       29.25     22.10 o 
   3  10  -7      152.08      177.75     19.15 o 
   4  10  -7       36.14      -10.36     27.22 o 
   5  10  -7        8.71      -14.04     28.89 o 
   6  10  -7       21.22       19.61     21.92 o 
   0  11  -7       77.56       66.12     17.69 o 
   1  11  -7        7.16       15.47     22.58 o 
   2  11  -7       24.65       13.27     25.56 o 
   3  11  -7       72.62       25.85     28.03 o 
   4  11  -7        2.54       10.40     28.28 o 
   5  11  -7        5.11       16.00     21.23 o 
   1  12  -7       25.64       60.30     17.92 o 
   2  12  -7       29.66       40.56     19.70 o 
   3  12  -7        0.84      -27.67     27.67 o 
   4  12  -7       14.96       29.81     21.27 o 
   5  12  -7        3.17       -3.56     22.60 o 
   0  13  -7       53.04       35.01     29.87 o 
   1  13  -7       60.92       67.66     20.65 o 
   2  13  -7       77.99       74.83     21.62 o 
   3  13  -7       53.21       64.23     16.81 o 
   1  14  -7       19.36      -15.87     29.92 o 
   2  14  -7       10.30        6.36     31.14 o 
   0   0  -6     3085.25     3723.57     50.95 o 
   2   0  -6     1563.21      898.19     21.73 o 
   6   0  -6      192.22      189.10     15.99 o 
   8   0  -6      132.52      131.54     19.79 o 
   1   1  -6      836.43      796.06     19.79 o 
   2   1  -6      802.81      569.89     18.67 o 
   3   1  -6       16.12        2.82     13.92 o 
   4   1  -6      420.21      249.07     20.10 o 
   5   1  -6      196.68      182.04     14.85 o 
   6   1  -6      121.11      107.93     14.86 o 
   7   1  -6       65.93       39.41     17.95 o 
   8   1  -6        9.26       18.05     26.39 o 
   9   1  -6       25.05       21.32     15.77 o 
   0   2  -6     2948.87     3483.77     51.48 o 
   1   2  -6      897.89     1034.86     22.17 o 
   2   2  -6      196.97      156.86     15.60 o 
   3   2  -6      520.95      396.98     19.73 o 
   4   2  -6      247.89      180.08     13.76 o 
   5   2  -6       32.41       50.30     14.13 o 
   6   2  -6      169.71      149.58     16.19 o 
   7   2  -6      164.06      178.52     19.36 o 
   8   2  -6      329.80      324.71     23.92 o 
   9   2  -6       35.59       20.22     23.67 o 
   1   3  -6      541.82      675.58     19.91 o 
   2   3  -6      569.32      578.25     20.41 o 
   3   3  -6      474.37      448.94     21.10 o 
   4   3  -6      414.95      347.01     22.64 o 
   5   3  -6      219.25      265.79     22.73 o 
   6   3  -6       52.20       49.43     15.19 o 
   7   3  -6      127.79      133.40     19.24 o 
   8   3  -6       47.94       46.42     18.94 o 
   9   3  -6        2.99      -12.12     20.23 o 
   0   4  -6     1427.29     1689.51     29.00 o 
   1   4  -6      190.82      222.50     15.40 o 
   2   4  -6      512.44      594.02     22.06 o 
   3   4  -6       98.22       89.48     12.63 o 
   4   4  -6      103.18       54.37     13.96 o 
   5   4  -6      341.99      369.28     24.91 o 
   6   4  -6       66.74       67.60     15.55 o 
   7   4  -6      338.82      389.41     29.63 o 
   8   4  -6        0.79        2.83     26.95 o 
   9   4  -6      124.51      128.90     18.20 o 
   1   5  -6       86.83       89.13     11.08 o 
   2   5  -6      102.30      108.16     11.78 o 
   3   5  -6      106.09       99.09     13.40 o 
   4   5  -6      176.91      132.96     14.61 o 
   5   5  -6       48.93       63.39     14.70 o 
   6   5  -6       32.79       31.41     16.86 o 
   7   5  -6       80.75       92.39     19.26 o 
   8   5  -6       23.76       18.68     22.49 o 
   0   6  -6       73.35       85.13     10.72 o 
   1   6  -6       31.46       21.73     11.29 o 
   2   6  -6        4.10       -7.38     16.57 o 
   3   6  -6      120.94      141.58     13.68 o 
   4   6  -6       66.72       76.57     13.80 o 
   5   6  -6       20.22       45.58     14.38 o 
   6   6  -6       65.45       71.83     17.22 o 
   7   6  -6      107.62      133.67     20.44 o 
   8   6  -6        1.02      -23.95     23.95 o 
   1   7  -6      150.95      146.49     13.63 o 
   2   7  -6       97.52       87.76     12.95 o 
   3   7  -6       55.16       27.52     20.66 o 
   4   7  -6       87.81       83.16     14.85 o 
   5   7  -6       35.36       10.59     23.40 o 
   6   7  -6       11.11       -4.49     24.41 o 
   7   7  -6       29.85      -18.17     28.98 o 
   8   7  -6       13.26       26.30     15.52 o 
   0   8  -6       75.41       70.88     12.41 o 
   1   8  -6       16.50       17.22     17.94 o 
   2   8  -6       73.42       66.19     14.08 o 
   3   8  -6       30.86       26.11     19.57 o 
   4   8  -6       68.83       15.34     22.32 o 
   5   8  -6       20.95       42.32     17.13 o 
   6   8  -6       24.87       56.25     18.90 o 
   7   8  -6        3.16       -6.81     20.79 o 
   1   9  -6        0.42      -15.08     18.34 o 
   2   9  -6      108.77      100.84     14.56 o 
   3   9  -6      116.03       97.53     15.94 o 
   4   9  -6       34.12       20.65     23.20 o 
   5   9  -6       17.74       -5.70     26.62 o 
   6   9  -6       63.66       63.21     20.11 o 
   7   9  -6        1.83      -14.02     22.53 o 
   0  10  -6      108.93      102.27     13.78 o 
   1  10  -6      107.26       90.39     14.83 o 
   2  10  -6       45.82       66.78     15.64 o 
   3  10  -6       58.53       52.57     16.85 o 
   4  10  -6       21.14       46.76     18.15 o 
   5  10  -6        6.38       23.99     26.79 o 
   6  10  -6       30.99       52.63     14.42 o 
   1  11  -6      118.32      108.14     17.86 o 
   2  11  -6        0.63       13.45     22.99 o 
   3  11  -6       53.27       60.59     18.24 o 
   4  11  -6       11.21      -14.89     28.48 o 
   5  11  -6       17.82       10.98     19.32 o 
   6  11  -6        5.12       -3.77     23.58 o 
   0  12  -6       11.76       19.97     25.83 o 
   1  12  -6       25.84      -13.99     26.65 o 
   2  12  -6      164.91      151.75     20.63 o 
   3  12  -6        0.46      -28.72     28.72 o 
   4  12  -6        0.59      -12.35     22.32 o 
   5  12  -6       15.02       -3.56     22.93 o 
   1  13  -6        4.77       17.71     27.62 o 
   2  13  -6       49.02       48.71     20.49 o 
   3  13  -6       11.26       12.55     15.47 o 
   4  13  -6       59.52       58.90     16.45 o 
   0  14  -6       13.39        2.15     28.14 o 
   1  14  -6       29.94       41.26     21.38 o 
   2  14  -6       23.67       46.00     21.26 o 
   6   0  -5      380.97      377.07     24.03 o 
   8   0  -5       13.29       22.87     25.98 o 
   0   1  -5       63.48       75.69      7.61 o 
   1   1  -5     1570.38     1348.90     22.29 o 
   2   1  -5       32.26       14.23     11.49 o 
   3   1  -5      346.73      244.86     15.89 o 
   4   1  -5      600.00      433.17     21.23 o 
   5   1  -5      118.74      112.43     14.41 o 
   6   1  -5       95.95      105.03     15.35 o 
   7   1  -5       69.56       70.30     16.90 o 
   8   1  -5       61.23       81.67     19.18 o 
   9   1  -5       20.51       15.97     22.94 o 
   1   2  -5      591.64      666.53     17.57 o 
   2   2  -5      435.62      427.59     16.78 o 
   3   2  -5      487.05      397.87     18.23 o 
   4   2  -5       16.39       16.22     16.51 o 
   5   2  -5      177.93      191.28     15.30 o 
   6   2  -5       41.09       53.71     14.54 o 
   7   2  -5      105.70       96.17     17.34 o 
   8   2  -5       11.71       15.10     19.18 o 
   9   2  -5       24.38        9.12     21.20 o 
   0   3  -5      993.04     1102.73     21.59 o 
   1   3  -5      418.70      462.12     16.61 o 
   2   3  -5      377.05      421.78     17.90 o 
   3   3  -5      119.36      108.48     11.29 o 
   4   3  -5       93.84       80.84     12.71 o 
   5   3  -5       76.51       80.19     13.97 o 
   6   3  -5       64.93       53.43     15.10 o 
   7   3  -5      209.00      247.56     19.61 o 
   8   3  -5       90.64       90.90     19.99 o 
   9   3  -5      196.56      169.92     18.97 o 
   1   4  -5       19.86        1.53     12.66 o 
   2   4  -5      414.20      478.68     19.08 o 
   3   4  -5       11.84       18.56     14.89 o 
   4   4  -5       11.22       18.25     12.68 o 
   5   4  -5        2.89       11.35     18.85 o 
   6   4  -5       49.53       58.52     15.27 o 
   7   4  -5        5.17      -15.08     23.85 o 
   8   4  -5        9.94       42.78     19.79 o 
   9   4  -5       18.81       19.13     24.28 o 
   0   5  -5     1699.20     1981.54     31.30 o 
   1   5  -5      980.11     1143.34     25.56 o 
   2   5  -5      168.87      224.12     16.90 o 
   3   5  -5       22.59       22.88     16.38 o 
   4   5  -5       59.93       68.58     13.16 o 
   5   5  -5       37.30       53.70     14.29 o 
   6   5  -5      195.84      213.99     17.69 o 
   7   5  -5      130.83      162.95     19.61 o 
   8   5  -5      206.57      205.38     22.67 o 
   9   5  -5       67.84       86.14     16.66 o 
   1   6  -5      142.09      151.93     11.61 o 
   2   6  -5       42.78       39.61     11.62 o 
   3   6  -5      866.06      925.81     29.25 o 
   4   6  -5       61.27       62.77     14.17 o 
   5   6  -5      139.79      166.79     15.26 o 
   6   6  -5      145.32      159.62     18.63 o 
   7   6  -5       33.47       50.34     18.86 o 
   8   6  -5        6.14        1.99     22.13 o 
   0   7  -5      609.21      665.19     23.77 o 
   1   7  -5        4.65        1.65     16.65 o 
   2   7  -5        5.70        8.23     16.61 o 
   3   7  -5      108.62      105.96     14.52 o 
   4   7  -5      172.82      142.54     15.91 o 
   5   7  -5       62.54       56.97     16.31 o 
   6   7  -5      159.73      171.26     18.75 o 
   7   7  -5       28.25       28.09     20.28 o 
   8   7  -5        6.98      -23.38     23.38 o 
   1   8  -5       65.58       82.93     12.66 o 
   2   8  -5       75.13       75.55     13.27 o 
   3   8  -5      104.42      113.11     14.81 o 
   4   8  -5       71.42       89.62     14.90 o 
   5   8  -5      103.72      101.69     17.01 o 
   6   8  -5       12.04      -25.17     26.71 o 
   7   8  -5        8.64        4.53     28.49 o 
   8   8  -5       41.44       67.89     15.32 o 
   0   9  -5       43.62       63.70     12.65 o 
   1   9  -5        3.41      -18.26     18.26 o 
   2   9  -5      153.63      170.21     14.72 o 
   3   9  -5       29.75       44.39     13.96 o 
   4   9  -5       37.25       53.35     16.12 o 
   5   9  -5        1.14        6.99     24.78 o 
   6   9  -5        0.51       22.90     25.77 o 
   7   9  -5       22.94       11.47     21.32 o 
   1  10  -5       28.73       26.69     19.39 o 
   2  10  -5       64.38       66.27     14.52 o 
   3  10  -5        5.98        1.86     22.63 o 
   4  10  -5        2.36      -21.09     23.93 o 
   5  10  -5        6.57       -6.96     25.90 o 
   6  10  -5       25.09       37.93     14.71 o 
   7  10  -5       25.17       23.34     22.13 o 
   0  11  -5       85.04       69.67     15.71 o 
   1  11  -5       18.12       -0.68     22.90 o 
   2  11  -5       18.56       12.85     22.58 o 
   3  11  -5        2.50       18.18     22.83 o 
   4  11  -5       51.06       34.95     29.49 o 
   5  11  -5       16.49        9.02     28.36 o 
   6  11  -5       10.40       -1.06     22.12 o 
   1  12  -5        8.12      -19.51     25.09 o 
   2  12  -5        4.66      -25.64     25.64 o 
   3  12  -5       57.76       26.13     28.27 o 
   4  12  -5       30.30        3.44     28.76 o 
   5  12  -5        0.38        5.63     20.13 o 
   0  13  -5       28.09       37.24     26.52 o 
   1  13  -5       49.64       49.34     19.70 o 
   2  13  -5       10.94       16.78     27.62 o 
   3  13  -5        9.49       30.98     20.82 o 
   4  13  -5       15.52       21.23     21.10 o 
   1  14  -5       54.86       88.15     20.41 o 
   2  14  -5        1.38       21.79     28.14 o 
   3  14  -5       47.37       27.58     16.81 o 
   0   0  -4      294.72      267.69     11.68 o 
   2   0  -4      575.18      343.32     14.23 o 
   4   0  -4       33.64       18.32     14.33 o 
   6   0  -4      104.46      131.23     15.02 o 
   8   0  -4       74.29       33.31     29.10 o 
   1   1  -4       63.79       46.07      7.33 o 
   2   1  -4      393.44      305.04     13.87 o 
   4   1  -4       32.94       23.00     10.41 o 
   5   1  -4      257.43      248.53     21.36 o 
   6   1  -4       31.83       20.27     19.95 o 
   7   1  -4        8.20      -17.81     21.32 o 
   8   1  -4       23.17       45.41     18.86 o 
   9   1  -4       60.94       56.66     15.52 o 
   0   2  -4      970.79      987.21     18.17 o 
   1   2  -4      396.21      377.36     14.19 o 
   2   2  -4      590.69      590.85     17.02 o 
   3   2  -4      134.05      132.41     10.29 o 
   4   2  -4      205.05      171.16     12.07 o 
   5   2  -4       43.91       26.16     18.89 o 
   6   2  -4       72.55       88.80     14.66 o 
   7   2  -4       98.46      135.62     17.51 o 
   8   2  -4       34.10       69.98     18.05 o 
   9   2  -4       39.54       53.14     15.08 o 
   1   3  -4       95.77      117.82     11.00 o 
   2   3  -4      843.60      894.62     20.77 o 
   3   3  -4      730.44      741.02     21.91 o 
   4   3  -4      118.98      133.95     12.31 o 
   5   3  -4       33.11       22.65     18.49 o 
   6   3  -4        9.37       14.29     14.13 o 
   7   3  -4        3.03       -5.70     23.77 o 
   8   3  -4       36.10       54.44     19.43 o 
   9   3  -4       53.58       56.71     15.85 o 
   0   4  -4      100.10       99.83      8.26 o 
   1   4  -4     1343.13     1386.04     24.47 o 
   2   4  -4     1082.24     1145.37     24.60 o 
   3   4  -4      174.93      185.35     17.27 o 
   4   4  -4       30.32       53.88     11.54 o 
   5   4  -4      181.50      231.92     21.32 o 
   6   4  -4      286.13      289.27     25.97 o 
   7   4  -4       21.13      -25.91     25.91 o 
   8   4  -4      244.31      284.07     22.79 o 
   9   4  -4       63.20       68.75     16.42 o 
   1   5  -4      749.52      825.05     21.48 o 
   2   5  -4      181.54      200.77     16.29 o 
   3   5  -4      335.29      299.94     19.77 o 
   4   5  -4       59.47       79.51     12.68 o 
   5   5  -4      260.45      250.53     16.88 o 
   6   5  -4      140.54      151.78     16.24 o 
   7   5  -4       86.66       92.37     19.08 o 
   8   5  -4       90.38      142.48     21.21 o 
   9   5  -4       11.31       24.00     15.04 o 
   0   6  -4      275.33      245.93     16.84 o 
   1   6  -4      175.19      179.35     16.73 o 
   2   6  -4      280.98      326.12     19.20 o 
   3   6  -4      227.30      249.22     20.22 o 
   4   6  -4      125.83      139.05     14.69 o 
   5   6  -4      100.39       96.43     15.51 o 
   6   6  -4       81.63       65.72     16.82 o 
   7   6  -4      177.72      156.13     21.05 o 
   8   6  -4        8.17       26.18     20.87 o 
   1   7  -4      269.39      280.31     19.43 o 
   2   7  -4      606.91      649.62     24.72 o 
   3   7  -4      356.30      373.94     23.20 o 
   4   7  -4      460.75      463.58     25.59 o 
   5   7  -4      130.48      147.34     16.23 o 
   6   7  -4      156.83      183.39     19.04 o 
   7   7  -4      147.34      215.82     21.29 o 
   8   7  -4       17.71       33.03     22.13 o 
   0   8  -4      286.05      285.37     19.95 o 
   1   8  -4       70.41       67.61     12.70 o 
   2   8  -4      109.48      145.65     13.80 o 
   3   8  -4      106.85       95.31     14.61 o 
   4   8  -4      424.42      430.40     25.88 o 
   5   8  -4      403.75      388.88     28.65 o 
   6   8  -4       39.90      -23.12     26.15 o 
   7   8  -4       46.21       11.41     28.33 o 
   8   8  -4        2.13      -23.31     23.31 o 
   1   9  -4       95.53      103.93     13.10 o 
   2   9  -4      639.42      595.83     26.98 o 
   3   9  -4      228.31      217.05     16.22 o 
   4   9  -4      293.86      295.45     25.92 o 
   5   9  -4       83.26       98.17     18.07 o 
   6   9  -4       42.16       30.51     19.66 o 
   7   9  -4       23.63        1.38     22.33 o 
   0  10  -4      529.39      470.97     25.87 o 
   1  10  -4     1023.79      977.54     31.41 o 
   2  10  -4      141.06      102.94     14.80 o 
   3  10  -4      125.97      125.02     17.01 o 
   4  10  -4       29.26       40.05     16.20 o 
   5  10  -4        9.84       13.19     25.53 o 
   6  10  -4        7.49       12.18     27.88 o 
   7  10  -4      124.52      127.56     17.87 o 
   1  11  -4       47.33       22.82     21.94 o 
   2  11  -4        3.09       11.07     22.34 o 
   3  11  -4       20.20        3.60     24.08 o 
   4  11  -4       15.18       16.22     26.66 o 
   5  11  -4       92.51       97.10     20.03 o 
   6  11  -4       31.28       20.62     22.77 o 
   0  12  -4      443.63      356.22     30.25 o 
   1  12  -4       31.61      -15.67     25.01 o 
   2  12  -4      140.19      136.44     18.58 o 
   3  12  -4        2.29      -28.60     28.60 o 
   4  12  -4       72.74       20.84     29.57 o 
   5  12  -4       34.44       48.89     14.95 o 
   1  13  -4       35.74       25.03     27.34 o 
   2  13  -4       73.37       67.06     20.10 o 
   3  13  -4       96.56       98.21     21.03 o 
   4  13  -4       18.65       30.91     23.13 o 
   5  13  -4       20.07       31.48     15.84 o 
   0  14  -4      146.17      126.07     21.82 o 
   1  14  -4        6.09       20.73     28.63 o 
   2  14  -4       42.40       -2.27     30.77 o 
   3  14  -4       15.95       15.39     23.45 o 
   1  15  -4       25.71       22.15     30.73 o 
   2   0  -3      146.48       84.71      7.62 o 
   4   0  -3       45.58       31.48     10.13 o 
   6   0  -3      580.43      668.53     27.98 o 
   8   0  -3      335.33      361.47     31.29 o 
   0   1  -3     2396.52     2374.39     30.50 o 
   1   1  -3     2204.58     1712.39     20.15 o 
   2   1  -3      458.68      338.67     13.55 o 
   3   1  -3       43.45       26.14      8.51 o 
   4   1  -3      197.73      163.36     12.11 o 
   5   1  -3      138.34      200.16     19.66 o 
   6   1  -3       52.88       59.44     14.21 o 
   7   1  -3      107.82      140.43     16.20 o 
   8   1  -3       25.53       35.70     24.78 o 
   9   1  -3       53.24       48.19     15.40 o 
   1   2  -3     1026.43      969.04     17.45 o 
   2   2  -3       53.02       45.93      7.42 o 
   3   2  -3      125.54      109.90      9.56 o 
   4   2  -3     1118.57      954.50     24.90 o 
   5   2  -3      250.89      310.78     21.28 o 
   6   2  -3       59.10       56.41     14.50 o 
   7   2  -3       58.64       72.29     16.16 o 
   8   2  -3       39.14       28.38     26.72 o 
   9   2  -3        0.83      -11.19     20.92 o 
   0   3  -3      611.85      643.30     15.83 o 
   1   3  -3      730.37      770.99     16.93 o 
   2   3  -3      480.18      547.72     17.10 o 
   3   3  -3      655.33      687.89     20.78 o 
   4   3  -3       74.15       73.33     11.02 o 
   5   3  -3       14.61      -15.38     19.22 o 
   6   3  -3       43.56       28.07     20.07 o 
   7   3  -3       80.34       91.88     16.90 o 
   8   3  -3       27.40       62.61     19.06 o 
   9   3  -3       15.12      -23.39     23.39 o 
   1   4  -3      193.15      172.43     12.82 o 
   2   4  -3      230.58      257.37     14.60 o 
   3   4  -3      353.17      371.08     18.64 o 
   4   4  -3      139.94      180.79     12.92 o 
   5   4  -3       37.94       47.08     13.57 o 
   6   4  -3       69.97       51.21     15.39 o 
   7   4  -3       46.07       49.89     16.78 o 
   8   4  -3       12.24       19.87     25.91 o 
   9   4  -3        9.25      -15.08     21.85 o 
   0   5  -3     1353.20     1433.31     25.02 o 
   1   5  -3      147.68      147.74     13.79 o 
   2   5  -3      303.57      341.89     17.10 o 
   3   5  -3        0.63        4.20     14.56 o 
   4   5  -3       43.67       40.12     12.88 o 
   5   5  -3      120.71      124.60     14.66 o 
   6   5  -3       17.91       13.81     14.82 o 
   7   5  -3       71.26       74.70     18.07 o 
   8   5  -3       11.60       71.24     18.82 o 
   9   5  -3       20.01       10.78     23.67 o 
   1   6  -3      705.74      773.17     22.45 o 
   2   6  -3       37.47       49.20     10.24 o 
   3   6  -3      205.36      223.32     19.00 o 
   4   6  -3      165.04      198.30     14.73 o 
   5   6  -3       71.08       79.39     14.38 o 
   6   6  -3       52.76       57.11     15.87 o 
   7   6  -3       87.88       77.42     19.16 o 
   8   6  -3        8.36       40.23     28.54 o 
   9   6  -3        9.06       28.29     23.22 o 
   0   7  -3      132.91      156.31     11.00 o 
   1   7  -3      126.07      131.87     11.85 o 
   2   7  -3      381.75      372.74     21.21 o 
   3   7  -3      207.49      213.13     20.74 o 
   4   7  -3      285.90      296.26     23.45 o 
   5   7  -3      122.23      140.24     16.07 o 
   6   7  -3       81.05      101.70     17.62 o 
   7   7  -3       50.40       59.13     19.43 o 
   8   7  -3        9.81      -10.34     22.21 o 
   1   8  -3       78.68       81.56     12.38 o 
   2   8  -3      643.76      588.85     26.58 o 
   3   8  -3      155.15      155.43     14.73 o 
   4   8  -3       85.65       93.61     14.57 o 
   5   8  -3      451.06      442.80     29.36 o 
   6   8  -3       15.40        8.00     25.67 o 
   7   8  -3       97.59       78.95     20.36 o 
   8   8  -3       42.29       48.92     16.41 o 
   0   9  -3      185.81      183.66     13.50 o 
   1   9  -3      609.05      564.89     26.53 o 
   2   9  -3      417.35      426.02     24.04 o 
   3   9  -3      844.03      806.87     31.35 o 
   4   9  -3       11.12       21.52     20.30 o 
   5   9  -3       53.30       31.12     17.09 o 
   6   9  -3       26.43       -5.46     26.71 o 
   7   9  -3       16.12        7.58     21.80 o 
   1  10  -3       13.00       20.00     18.31 o 
   2  10  -3       34.90       16.62     18.43 o 
   3  10  -3        2.84      -21.31     21.31 o 
   4  10  -3      159.91      150.82     17.62 o 
   5  10  -3       57.96       56.97     19.14 o 
   6  10  -3      122.56      140.29     20.43 o 
   7  10  -3       83.74       92.31     17.59 o 
   0  11  -3     1406.26     1298.19     36.79 o 
   1  11  -3      813.12      725.38     31.37 o 
   2  11  -3      473.60      485.82     29.21 o 
   3  11  -3      202.34      196.26     19.07 o 
   4  11  -3        3.38       -1.90     24.89 o 
   5  11  -3       25.66       59.92     19.26 o 
   6  11  -3       59.30       31.85     23.62 o 
   1  12  -3       68.04       82.58     16.85 o 
   2  12  -3      350.35      303.60     21.05 o 
   3  12  -3      165.66      162.20     20.91 o 
   4  12  -3      166.92      136.10     21.16 o 
   5  12  -3       38.45       22.12     22.48 o 
   6  12  -3       28.30       53.12     14.42 o 
   0  13  -3      296.05      244.50     21.96 o 
   1  13  -3      128.45       98.55     19.66 o 
   2  13  -3      178.64      206.59     20.30 o 
   3  13  -3       76.51       82.56     20.14 o 
   4  13  -3       51.83       43.55     14.66 o 
   5  13  -3      109.28      103.92     17.02 o 
   1  14  -3       32.00        0.00     28.71 o 
   2  14  -3       45.37       31.75     29.07 o 
   3  14  -3       19.31        6.03     21.30 o 
   4  14  -3      312.15      335.63     30.02 o 
   0  15  -3       61.50       41.70     32.23 o 
   1  15  -3       67.27      100.05     21.74 o 
   2  15  -3        7.42        9.92     20.45 o 
   0   0  -2     1829.53     1847.81     20.87 o 
   2   0  -2     2497.95     1670.70     21.17 o 
   4   0  -2      600.50      603.92     20.99 o 
   6   0  -2      338.97      375.33     24.23 o 
   8   0  -2       51.70       36.46     25.75 o 
   1   1  -2      491.82      449.70     11.17 o 
   2   1  -2      928.56      920.78     17.22 o 
   3   1  -2      183.59      179.23     13.67 o 
   4   1  -2      125.74      144.23     10.94 o 
   5   1  -2       82.20       98.34     12.88 o 
   6   1  -2      248.49      287.21     23.62 o 
   7   1  -2       13.54       28.51     20.36 o 
   8   1  -2       25.65       56.44     16.90 o 
   9   1  -2        2.69      -27.77     27.77 o 
   0   2  -2      286.27      272.59      9.83 o 
   1   2  -2      475.91      506.77     12.78 o 
   2   2  -2      160.89      153.31     11.81 o 
   3   2  -2      457.89      524.82     16.90 o 
   4   2  -2      353.89      386.80     19.37 o 
   5   2  -2      326.81      339.12     22.17 o 
   6   2  -2       48.75       68.81     14.13 o 
   7   2  -2      152.06      142.85     16.08 o 
   8   2  -2      106.67      128.96     19.49 o 
   9   2  -2       16.40       22.42     14.35 o 
   1   3  -2      157.49      161.15     11.12 o 
   2   3  -2      166.27      156.99     12.14 o 
   3   3  -2      946.33      924.79     22.11 o 
   4   3  -2      985.58      949.86     26.07 o 
   5   3  -2      141.15      156.90     14.17 o 
   6   3  -2       11.10       -4.72     20.68 o 
   7   3  -2       68.08       24.19     23.47 o 
   8   3  -2       25.88       19.99     26.63 o 
   9   3  -2        8.60        9.89     22.37 o 
   0   4  -2     3530.66     3573.15     45.97 o 
   1   4  -2     1538.97     1626.55     23.46 o 
   2   4  -2      202.38      207.64     13.71 o 
   3   4  -2      470.96      504.79     19.04 o 
   4   4  -2      229.79      226.52     18.73 o 
   5   4  -2       29.74       42.55     13.12 o 
   6   4  -2      249.37      248.97     16.88 o 
   7   4  -2       79.44       80.48     16.25 o 
   8   4  -2       35.60       16.11     28.01 o 
   9   4  -2       36.58       59.87     16.21 o 
   1   5  -2      720.83      734.87     19.27 o 
   2   5  -2       12.30       17.14      8.71 o 
   3   5  -2      708.45      716.61     23.40 o 
   4   5  -2       76.87       91.46     12.64 o 
   5   5  -2       14.77       -1.90     19.30 o 
   6   5  -2       69.96       60.10     15.06 o 
   7   5  -2       28.54       12.85     25.31 o 
   8   5  -2      230.07      278.04     21.05 o 
   9   5  -2       56.88       98.05     17.80 o 
   0   6  -2     1768.62     1846.49     29.21 o 
   1   6  -2     1463.95     1475.50     27.53 o 
   2   6  -2      344.08      348.26     18.11 o 
   3   6  -2       39.87       50.88     11.42 o 
   4   6  -2       27.08       42.90     12.15 o 
   5   6  -2      142.86      163.54     15.47 o 
   6   6  -2      166.13      172.34     17.08 o 
   7   6  -2      203.28      225.47     19.69 o 
   8   6  -2      260.94      311.63     23.56 o 
   9   6  -2      116.31      152.49     18.85 o 
   1   7  -2      312.52      323.37     18.71 o 
   2   7  -2      141.49      147.57     12.46 o 
   3   7  -2       76.66       64.24     13.11 o 
   4   7  -2      457.73      448.93     25.59 o 
   5   7  -2       27.44       29.11     14.01 o 
   6   7  -2       78.59      100.08     17.02 o 
   7   7  -2       72.30       65.88     19.55 o 
   8   7  -2       58.04       59.05     14.96 o 
   0   8  -2      366.54      407.95     20.71 o 
   1   8  -2       92.34      107.40     12.34 o 
   2   8  -2       84.30       70.10     12.91 o 
   3   8  -2      398.45      429.34     23.93 o 
   4   8  -2       42.37       52.80     13.89 o 
   5   8  -2       37.17       27.86     20.76 o 
   6   8  -2       55.21       85.37     17.82 o 
   7   8  -2       33.69       -3.68     27.56 o 
   8   8  -2       45.16       59.13     16.05 o 
   1   9  -2       66.96       91.27     13.22 o 
   2   9  -2      219.53      230.39     21.01 o 
   3   9  -2        2.26        5.77     19.45 o 
   4   9  -2       58.45       70.44     14.33 o 
   5   9  -2      261.90      251.92     19.36 o 
   6   9  -2       28.55       39.37     26.87 o 
   7   9  -2      103.28       73.01     21.25 o 
   8   9  -2        6.59      -23.26     23.26 o 
   0  10  -2      504.33      493.74     24.10 o 
   1  10  -2      117.01       98.74     14.52 o 
   2  10  -2       27.45       19.52     19.04 o 
   3  10  -2       70.19       49.68     14.81 o 
   4  10  -2      167.25      168.03     17.58 o 
   5  10  -2      208.17      216.39     19.72 o 
   6  10  -2       34.40       23.02     27.55 o 
   7  10  -2        8.53       -1.30     22.85 o 
   1  11  -2      313.04      253.45     24.11 o 
   2  11  -2       66.52       61.37     15.64 o 
   3  11  -2      164.32      152.62     18.02 o 
   4  11  -2      166.91      151.02     19.60 o 
   5  11  -2       24.63       71.74     19.14 o 
   6  11  -2        6.13        2.47     21.43 o 
   0  12  -2       65.61       25.81     24.32 o 
   1  12  -2       41.09        4.00     24.85 o 
   2  12  -2      368.68      331.31     29.42 o 
   3  12  -2        6.57        2.87     26.25 o 
   4  12  -2       26.01       28.20     25.81 o 
   5  12  -2       92.70       95.40     15.88 o 
   6  12  -2       43.07       70.95     16.65 o 
   1  13  -2       95.91       97.34     20.02 o 
   2  13  -2      109.91       82.99     19.86 o 
   3  13  -2      293.00      251.79     22.41 o 
   4  13  -2      138.59      124.67     17.30 o 
   5  13  -2       13.87      -10.90     23.01 o 
   0  14  -2      109.51       99.68     20.54 o 
   1  14  -2       18.46       24.95     20.06 o 
   2  14  -2       35.69       28.10     15.71 o 
   3  14  -2       60.75       57.51     15.76 o 
   4  14  -2       34.80       28.76     16.00 o 
   1  15  -2       60.87       41.54     31.14 o 
   2  15  -2      121.86       83.99     17.94 o 
   2   0  -1     2078.57     2059.33     22.01 o 
   4   0  -1       33.34       39.95      9.48 o 
   6   0  -1      575.86      625.80     27.18 o 
   8   0  -1      100.46       98.93     18.68 o 
   1   1  -1     4263.89     4014.98     46.47 o 
   2   1  -1    14125.68    14333.68    110.04 o 
   3   1  -1     1371.65     1425.51     23.28 o 
   4   1  -1       41.61       42.98      9.48 o 
   5   1  -1      154.67      173.15     13.57 o 
   6   1  -1        6.56       12.04     19.51 o 
   7   1  -1       99.38      109.05     15.55 o 
   8   1  -1       14.49       24.90     17.26 o 
   9   1  -1        0.17       35.74     27.57 o 
   1   2  -1     8428.38     8242.99     74.40 o 
   2   2  -1    17090.77    17632.76    129.44 o 
   3   2  -1      518.58      482.67     16.34 o 
   4   2  -1      541.93      569.31     21.31 o 
   5   2  -1      719.34      745.70     26.00 o 
   6   2  -1       28.31       36.67     13.89 o 
   7   2  -1      132.67      158.84     16.44 o 
   8   2  -1       21.58       33.80     25.03 o 
   9   2  -1       43.99       66.26     19.99 o 
   0   3  -1      617.88      656.68     14.10 o 
   1   3  -1      230.51      219.59     11.57 o 
   2   3  -1       12.56       17.30      6.77 o 
   3   3  -1      734.01      794.72     20.49 o 
   4   3  -1      758.24      743.34     23.21 o 
   5   3  -1     1357.34     1480.17     33.67 o 
   6   3  -1      165.62      183.99     15.83 o 
   7   3  -1      183.41      190.75     16.84 o 
   8   3  -1      107.08      127.87     18.80 o 
   9   3  -1       39.32       55.61     15.16 o 
   1   4  -1      185.83      199.52     12.17 o 
   2   4  -1     1658.30     1658.37     25.45 o 
   3   4  -1      961.63     1061.90     23.85 o 
   4   4  -1      798.35      830.48     24.86 o 
   5   4  -1       88.98       63.83     13.89 o 
   6   4  -1     1318.14     1439.52     37.23 o 
   7   4  -1      205.81      227.83     18.15 o 
   8   4  -1       65.23      110.71     19.91 o 
   9   4  -1       61.17       91.61     15.93 o 
   0   5  -1     3685.01     3680.81     49.80 o 
   1   5  -1      307.35      298.70     15.16 o 
   2   5  -1      802.38      792.15     20.81 o 
   3   5  -1       55.41       37.20     10.53 o 
   4   5  -1      157.40      197.02     19.45 o 
   5   5  -1      880.70      912.04     30.81 o 
   6   5  -1      789.98      854.65     32.51 o 
   7   5  -1      105.02      102.11     17.87 o 
   8   5  -1       51.35       91.28     18.90 o 
   9   5  -1      164.69      180.66     18.20 o 
   1   6  -1      542.26      583.99     19.91 o 
   2   6  -1       62.40       57.11      9.88 o 
   3   6  -1      293.70      320.07     19.69 o 
   4   6  -1       67.82       85.97     13.16 o 
   5   6  -1      671.30      738.66     29.72 o 
   6   6  -1      102.32      100.64     16.32 o 
   7   6  -1       43.78       50.21     17.99 o 
   8   6  -1       41.34       52.86     19.10 o 
   9   6  -1       54.21       76.97     15.64 o 
   0   7  -1      246.09      267.96     16.04 o 
   1   7  -1     1005.81      997.31     25.04 o 
   2   7  -1      244.59      287.04     18.83 o 
   3   7  -1       13.47        1.49     17.31 o 
   4   7  -1       86.61       86.83     13.77 o 
   5   7  -1      239.88      254.80     24.31 o 
   6   7  -1       40.78       78.21     16.21 o 
   7   7  -1      464.49      500.03     35.53 o 
   8   7  -1      105.47      114.13     16.86 o 
   1   8  -1       97.04       91.15     11.89 o 
   2   8  -1      115.04      124.76     13.31 o 
   3   8  -1      234.45      240.01     21.02 o 
   4   8  -1      156.27      145.81     15.58 o 
   5   8  -1        6.78       10.66     20.51 o 
   6   8  -1       97.41       86.95     17.26 o 
   7   8  -1        5.46       -5.26     26.67 o 
   8   8  -1       37.12       28.73     20.63 o 
   0   9  -1      413.40      403.63     21.56 o 
   1   9  -1      203.32      163.92     14.59 o 
   2   9  -1       55.31       71.88     13.43 o 
   3   9  -1      256.17      266.76     23.08 o 
   4   9  -1      205.84      192.47     16.83 o 
   5   9  -1       27.29       21.26     23.12 o 
   6   9  -1       42.51       68.22     18.81 o 
   7   9  -1       14.31        6.64     27.04 o 
   8   9  -1       49.95       24.56     23.10 o 
   1  10  -1      341.27      309.09     23.35 o 
   2  10  -1      234.54      233.14     21.50 o 
   3  10  -1      282.38      294.63     24.21 o 
   4  10  -1       59.97       72.74     16.73 o 
   5  10  -1       17.12       10.51     23.93 o 
   6  10  -1        2.03      -16.27     27.88 o 
   7  10  -1        5.63       10.25     21.92 o 
   0  11  -1       87.38       66.89     13.86 o 
   1  11  -1       22.28       38.22     12.86 o 
   2  11  -1      124.66      104.99     14.92 o 
   3  11  -1       49.57       53.82     16.77 o 
   4  11  -1       11.49        1.49     23.85 o 
   5  11  -1       14.24       20.96     26.75 o 
   6  11  -1        1.22        1.01     20.74 o 
   7  11  -1       91.63      115.57     17.30 o 
   1  12  -1       36.97        7.64     23.56 o 
   2  12  -1       21.92        7.15     23.15 o 
   3  12  -1       55.12       65.20     17.92 o 
   4  12  -1       18.25        2.79     28.40 o 
   5  12  -1        1.25       15.35     21.19 o 
   6  12  -1        6.04       11.95     21.68 o 
   0  13  -1      192.90      183.36     20.38 o 
   1  13  -1       99.73       38.22     26.97 o 
   2  13  -1      120.08       76.03     20.91 o 
   3  13  -1      203.80      200.83     22.61 o 
   4  13  -1       62.52       45.81     16.28 o 
   5  13  -1       12.79       17.83     22.28 o 
   1  14  -1       93.62       66.12     20.58 o 
   2  14  -1       37.60       21.95     21.38 o 
   3  14  -1        4.67        3.44     21.95 o 
   4  14  -1       85.84       52.25     17.30 o 
   0  15  -1       29.18       64.49     20.32 o 
   1  15  -1       24.91       35.55     29.72 o 
   2  15  -1       20.91       13.16     22.48 o 
   2   0   0     4960.67     4985.52     77.54 o 
   4   0   0       75.15       89.68      9.42 o 
   6   0   0      332.54      361.68     23.50 o 
   8   0   0       53.61       31.66     23.53 o 
   1   1   0      474.98      466.95      9.07 o 
   2   1   0     1932.47     2103.07     17.09 o 
   3   1   0     7306.69     7998.56     58.29 o 
   4   1   0     1609.73     1789.30     14.62 o 
   5   1   0       31.04       36.19      5.51 o 
   6   1   0      269.65      282.93     22.66 o 
   7   1   0      299.22      279.77     25.61 o 
   8   1   0      109.97       54.94     18.36 o 
   9   1   0      288.73      335.23     23.15 o 
   0   2   0      162.71      169.75      7.77 o 
   1   2   0    13755.74    13031.98     90.24 o 
   2   2   0      366.63      383.44      6.61 o 
   3   2   0     1286.98     1454.26     32.46 o 
   4   2   0     3282.60     3434.72     73.64 o 
   5   2   0      687.13      803.85     12.71 o 
   6   2   0      318.69      312.93     23.91 o 
   7   2   0       74.96       91.60     16.08 o 
   8   2   0       35.77       90.93     17.83 o 
   9   2   0        7.51        5.59     27.61 o 
   1   3   0     5392.46     5261.80     28.41 o 
   2   3   0       50.54       49.57      3.70 o 
   3   3   0       17.56       10.07      5.39 o 
   4   3   0     5121.94     5573.05    200.31 o 
   5   3   0     2002.13     2247.17     20.92 o 
   6   3   0        0.24        0.81     19.51 o 
   7   3   0       44.04       -4.60     22.17 o 
   8   3   0       34.84        0.24     27.41 o 
   9   3   0        2.35        4.95     14.19 o 
   0   4   0     1200.70     1160.73     13.64 o 
   1   4   0        2.64        3.20      4.72 o 
   2   4   0      285.17      295.71      6.88 o 
   3   4   0     4501.11     4507.06    170.30 o 
   4   4   0     2594.29     2802.81     93.04 o 
   5   4   0      370.68      359.66     23.70 o 
   6   4   0       15.12        0.68     14.50 o 
   7   4   0       47.66       50.49     15.60 o 
   8   4   0       31.69       -1.17     27.73 o 
   9   4   0        3.14       15.89     21.61 o 
   1   5   0      250.91      257.60      6.87 o 
   2   5   0       23.10       21.55      5.18 o 
   3   5   0       25.75       32.32      4.51 o 
   4   5   0        9.30        9.58      6.36 o 
   5   5   0      172.32      189.72     15.18 o 
   6   5   0      330.74      359.33     26.25 o 
   7   5   0      669.82      764.34     36.95 o 
   8   5   0      332.47      341.71     32.26 o 
   9   5   0        1.07      -18.69     23.51 o 
   0   6   0      706.17      728.09     27.64 o 
   1   6   0       61.03       51.68      4.23 o 
   2   6   0       71.85       73.21      4.65 o 
   3   6   0      224.87      213.84      8.50 o 
   4   6   0        0.29       -7.83      7.83 o 
   5   6   0      329.85      345.08     25.08 o 
   6   6   0        9.02       35.54     14.42 o 
   7   6   0      513.52      481.62     32.46 o 
   8   6   0      198.51      207.77     21.65 o 
   9   6   0      205.72      250.30     20.31 o 
   1   7   0       16.65       10.04      6.40 o 
   2   7   0      545.80      552.34     10.70 o 
   3   7   0        0.15        4.11      7.37 o 
   4   7   0       51.87       60.39     13.44 o 
   5   7   0      171.74      164.59     16.43 o 
   6   7   0      110.71      130.07     17.22 o 
   7   7   0      233.75      231.16     20.68 o 
   8   7   0      139.27      110.57     16.82 o 
   0   8   0       52.53       59.49      7.77 o 
   1   8   0      141.66      150.91      6.07 o 
   2   8   0      223.69      210.92      7.78 o 
   3   8   0      413.72      402.18     23.57 o 
   4   8   0      462.22      454.22     26.48 o 
   5   8   0      114.23      148.23     16.07 o 
   6   8   0       23.28      -22.88     23.57 o 
   7   8   0       12.14       19.02     26.91 o 
   8   8   0        1.02      -11.63     22.46 o 
   1   9   0       86.26       92.60     13.10 o 
   2   9   0      129.46      105.60     13.96 o 
   3   9   0      175.97      168.28     15.37 o 
   4   9   0      107.90       83.12     14.69 o 
   5   9   0      190.76      157.06     17.98 o 
   6   9   0      130.35      129.73     20.19 o 
   7   9   0        2.57        0.20     27.84 o 
   8   9   0       11.04       10.66     23.51 o 
   0  10   0       46.69       40.54     13.38 o 
   1  10   0       32.60       30.40     13.14 o 
   2  10   0       21.26        6.45     19.04 o 
   3  10   0        1.26        4.60     18.60 o 
   4  10   0        6.92        3.68     15.44 o 
   5  10   0       21.58       16.29     23.85 o 
   6  10   0        5.76       16.63     27.27 o 
   7  10   0        0.43       29.86     19.94 o 
   1  11   0      765.61      740.74     30.36 o 
   2  11   0       30.24       38.89     14.08 o 
   3  11   0       91.26       77.06     16.77 o 
   4  11   0        2.71       28.13     23.85 o 
   5  11   0        3.51      -21.32     27.55 o 
   6  11   0       62.56       75.20     15.92 o 
   7  11   0        9.25       39.31     15.56 o 
   0  12   0     1131.84     1026.94     36.84 o 
   1  12   0       92.93       81.97     17.29 o 
   2  12   0      178.76      137.78     18.91 o 
   3  12   0        3.92       37.66     17.38 o 
   4  12   0        7.18       14.93     25.85 o 
   5  12   0       48.50       52.47     15.39 o 
   6  12   0        0.08       -7.17     21.07 o 
   1  13   0        7.24       32.07     17.55 o 
   2  13   0        3.22       29.73     25.12 o 
   3  13   0      100.73       68.00     20.51 o 
   4  13   0        0.13       -5.63     21.51 o 
   5  13   0      111.74       90.75     18.11 o 
   0  14   0       11.47        7.20     27.05 o 
   1  14   0        0.60       -3.56     26.45 o 
   2  14   0       87.17       78.84     15.63 o 
   3  14   0       56.59       49.05     15.39 o 
   4  14   0       58.02       28.80     23.98 o 
   1  15   0        0.01       28.38     29.07 o 
   2  15   0       75.26       32.36     24.22 o 
   2   0   1     2087.50     2101.13     18.16 o 
   4   0   1       33.47       37.74      8.43 o 
   2   1   1    14087.41    13792.19    436.54 o 
   3   1   1     1367.42     1395.64     46.42 o 
   4   1   1       40.82       43.72      4.31 o 
   5   1   1      153.79      191.24      8.27 o 
   2   2   1    17030.08    16915.87    674.32 o 
   3   2   1      515.39      471.43     20.05 o 
   4   2   1      539.14      567.39     32.86 o 
   5   2   1      721.38      762.05     12.59 o 
   0   3   1      613.03      638.43      9.86 o 
   1   3   1      231.34      227.39     10.39 o 
   2   3   1       12.49        8.28      4.99 o 
   3   3   1      729.00      761.42     51.10 o 
   4   3   1      762.70      802.27     69.87 o 
   5   3   1     1351.26     1459.30     43.02 o 
   1   4   1      187.82      190.87      7.41 o 
   2   4   1     1658.10     1550.98     79.85 o 
   3   4   1      968.00      956.03     69.49 o 
   4   4   1      797.21      747.78     47.67 o 
   0   5   1     3689.75     3673.66     39.77 o 
   1   5   1      305.53      308.33      7.12 o 
   2   5   1      806.23      772.01     28.37 o 
   3   5   1       55.86       57.40      6.41 o 
   4   5   1      158.08      189.66      8.80 o 
   1   6   1      542.81      582.12     12.96 o 
   2   6   1       63.51       65.99      4.48 o 
   3   6   1      294.88      277.56     17.11 o 
   4   6   1       66.93       66.42      9.45 o 
   0   7   1      246.51      263.75     11.27 o 
   1   7   1     1012.79     1015.71     12.35 o 
   2   7   1      244.29      225.26      8.56 o 
   3   7   1       13.42       23.67      9.49 o 
   1   8   1       97.69       95.22      9.32 o 
   2   8   1      115.77      122.18      8.02 o 
   2   0   2     2501.36     2147.03     24.00 o 
   4   0   2      595.50      719.49     64.35 o 
   2   1   2      929.05      838.61     68.47 o 
   3   1   2      185.65      191.53     13.84 o 
   4   1   2      122.89      138.82     14.04 o 
   5   1   2       82.30       86.18      5.59 o 
   1   2   2      477.11      439.52     42.60 o 
   2   2   2      160.61      149.06     15.28 o 
   3   2   2      456.58      455.47     41.06 o 
   4   2   2      357.30      403.03     45.03 o 
   5   2   2      326.74      346.40     18.83 o 
   1   3   2      156.20      139.70     10.17 o 
   2   3   2      165.13      126.95     15.38 o 
   3   3   2      939.63      831.03     89.97 o 
   4   3   2      983.15      937.80    107.86 o 
   5   3   2      138.10      169.76     14.97 o 
   0   4   2     3524.97     3578.25     45.80 o 
   1   4   2     1531.95     1595.29     27.23 o 
   2   4   2      200.66      191.22     15.58 o 
   3   4   2      468.47      467.22     39.81 o 
   4   4   2      227.28      224.15     16.68 o 
   1   5   2      723.12      733.71     11.11 o 
   2   5   2       12.13       10.66      5.15 o 
   3   5   2      707.22      666.53     57.51 o 
   4   5   2       76.48       76.02      8.08 o 
   0   6   2     1758.28     1833.23     65.10 o 
   1   6   2     1470.80     1472.47     13.39 o 
   2   6   2      340.52      343.96      8.55 o 
   3   6   2       39.70       36.98      4.97 o 
   1   7   2      314.36      349.66      8.85 o 
   2   7   2      139.01      136.60      7.74 o 
   3   7   2       75.60       86.35      7.04 o 
   0   8   2      363.50      424.73     14.37 o 
   1   8   2       92.11       98.63      5.64 o 
   2   0   3      145.01      137.40     11.72 o 
   4   0   3       46.20       49.80     13.83 o 
   1   1   3     2190.82     1700.38    158.80 o 
   2   1   3      455.07      363.98     31.75 o 
   3   1   3       43.20       42.62      5.03 o 
   4   1   3      198.59      217.13     30.01 o 
   5   1   3      136.46      149.85     12.15 o 
   1   2   3     1029.05      900.10    101.52 o 
   2   2   3       53.96       43.69      4.15 o 
   3   2   3      122.98      107.85     15.30 o 
   4   2   3     1113.50     1036.03    132.59 o 
   5   2   3      253.46      292.94     21.43 o 
   0   3   3      610.04      628.66     27.80 o 
   1   3   3      735.24      717.82     59.97 o 
   2   3   3      480.90      469.46     54.28 o 
   3   3   3      653.60      612.50     74.47 o 
   4   3   3       73.75       66.29     11.46 o 
   1   4   3      192.33      193.41      8.65 o 
   2   4   3      231.88      200.03     26.09 o 
   3   4   3      352.27      332.24     38.41 o 
   4   4   3      139.16      144.00     18.06 o 
   0   5   3     1368.82     1476.02     23.47 o 
   1   5   3      148.96      158.35      6.37 o 
   2   5   3      299.77      305.72     19.62 o 
   3   5   3        0.68        3.86      5.11 o 
   4   5   3       43.73       52.55      6.83 o 
   1   6   3      700.64      793.82     21.97 o 
   2   6   3       37.61       36.94      4.74 o 
   3   6   3      209.58      189.72     16.02 o 
   0   7   3      134.42      145.63      7.49 o 
   1   7   3      125.47      136.41      5.79 o 
   2   7   3      382.20      370.59     15.54 o 
   1   8   3       79.79       85.05      6.45 o 
   0   0   4      296.78      261.73     11.54 o 
   2   0   4      571.78      470.10     10.74 o 
   4   0   4       34.14       30.35     11.40 o 
   1   1   4       63.24       56.06      6.20 o 
   2   1   4      394.16      355.10     36.69 o 
   3   1   4       90.59       71.99      6.18 o 
   4   1   4       32.54       33.60      7.85 o 
   5   1   4      258.63      258.19     19.25 o 
   0   2   4      970.44      903.85     67.36 o 
   1   2   4      396.75      356.41     45.89 o 
   2   2   4      589.81      547.53     61.56 o 
   3   2   4      134.25      137.33     21.00 o 
   4   2   4      207.69      184.98     27.43 o 
   1   3   4       98.84       97.57     12.12 o 
   2   3   4      847.02      793.16     87.65 o 
   3   3   4      726.43      640.73     82.57 o 
   4   3   4      119.06      116.61     14.53 o 
   0   4   4       99.09      102.72     11.12 o 
   1   4   4     1355.50     1296.52     70.23 o 
   2   4   4     1083.03     1029.50     96.38 o 
   3   4   4      174.29      169.83     22.70 o 
   4   4   4       29.79       30.95      7.95 o 
   1   5   4      748.44      803.12     20.17 o 
   2   5   4      183.83      201.86     15.59 o 
   3   5   4      337.63      290.32     27.24 o 
   4   5   4       58.54       54.37     13.27 o 
   0   6   4      277.55      273.34     20.29 o 
   1   6   4      177.02      186.11      7.49 o 
   2   6   4      279.99      291.90     19.80 o 
   3   6   4      226.85      220.96     20.52 o 
   1   7   4      270.61      292.20      9.04 o 
   2   7   4      608.54      618.25     18.29 o 
   0   8   4      285.27      296.80     19.74 o 
   2   0   5     2005.74     1652.91     90.94 o 
   4   0   5     1315.21     1065.80    302.79 o 
   0   1   5       66.04       91.09      6.91 o 
   1   1   5     1564.11     1449.20     66.91 o 
   2   1   5       32.98       19.31      5.73 o 
   3   1   5      347.05      309.06     25.51 o 
   4   1   5      599.36      551.61     54.63 o 
   1   2   5      593.35      540.06     91.78 o 
   2   2   5      437.76      401.75     41.24 o 
   3   2   5      491.93      477.81     54.16 o 
   4   2   5       17.03       16.67      6.16 o 
   0   3   5      993.01     1084.75     14.95 o 
   1   3   5      415.94      456.71     38.94 o 
   2   3   5      377.63      370.56     38.21 o 
   3   3   5      118.69      118.32     17.78 o 
   4   3   5       94.56      113.53     18.75 o 
   1   4   5       19.82       23.39      5.81 o 
   2   4   5      416.06      423.57     41.88 o 
   3   4   5       12.12        4.25      6.69 o 
   4   4   5       11.77       13.54      7.64 o 
   0   5   5     1693.66     1946.94     21.67 o 
   1   5   5      984.20     1113.24     21.89 o 
   2   5   5      167.70      160.90     10.59 o 
   3   5   5       22.55       25.08      5.97 o 
   1   6   5      144.20      143.65      6.15 o 
   2   6   5       43.83       40.25      8.83 o 
   0   7   5      608.45      634.36     36.46 o 
   1   7   5        4.89        5.84      7.18 o 
   0   0   6     3084.50     3654.17     35.74 o 
   2   0   6     1567.23     1721.74    128.69 o 
   4   0   6      598.00      509.64    130.09 o 
   1   1   6      834.66      871.53     28.14 o 
   2   1   6      801.74      772.86     61.36 o 
   3   1   6       15.75       13.04      5.02 o 
   4   1   6      418.43      389.50     36.99 o 
   0   2   6     2945.24     2881.92    508.70 o 
   1   2   6      899.77      805.02    179.65 o 
   2   2   6      196.60      168.23     22.85 o 
   3   2   6      523.60      542.97     62.10 o 
   4   2   6      247.16      227.10     32.40 o 
   1   3   6      542.09      605.30     52.40 o 
   2   3   6      571.17      521.20     47.38 o 
   3   3   6      468.12      466.42     53.65 o 
   4   3   6      412.94      410.46     53.53 o 
   0   4   6     1429.73     1620.43     20.10 o 
   1   4   6      189.83      209.28      7.27 o 
   2   4   6      515.34      571.36     48.87 o 
   3   4   6       98.31       98.09      9.65 o 
   1   5   6       85.90       83.25      4.97 o 
   2   5   6      103.59       88.45     14.21 o 
   3   5   6      105.68      102.29     12.31 o 
   0   6   6       71.42       65.88      7.21 o 
   1   6   6       31.57       33.85      9.53 o 
   2   6   6        4.32        7.80      7.20 o 
   2   0   7      810.95      863.88     76.96 o 
   4   0   7       65.00       75.46      8.18 o 
   0   1   7     3700.31     4543.36     35.48 o 
   1   1   7      214.35      274.63      7.53 o 
   2   1   7      376.99      404.17     25.32 o 
   3   1   7      102.54      114.93      9.28 o 
   1   2   7      279.96      296.30     55.10 o 
   2   2   7      480.19      484.46     42.66 o 
   3   2   7      246.11      245.63     32.61 o 
   0   3   7     1296.61     1563.86     20.48 o 
   1   3   7      358.94      379.03     46.00 o 
   2   3   7      209.99      189.32     32.64 o 
   3   3   7      252.22      248.76     32.95 o 
   1   4   7       83.25       88.30      5.06 o 
   2   4   7      175.85      182.02     18.64 o 
   3   4   7       90.97       92.04      6.10 o 
   0   5   7      132.94      142.07      9.32 o 
   1   5   7       30.11       35.16      5.24 o 
   2   5   7       36.77       52.43     10.39 o 
   1   6   7      134.52      134.02      5.93 o 
   0   0   8      272.65      289.51     16.33 o 
   2   0   8      258.43      356.12     31.54 o 
   1   1   8      215.36      290.38     11.66 o 
   2   1   8      222.11      232.47     13.02 o 
   3   1   8       55.09       53.11     10.34 o 
   0   2   8       28.02       24.08     22.81 o 
   1   2   8      222.45      229.41     18.62 o 
   2   2   8       13.16       12.39      6.73 o 
   3   2   8       20.94       13.12      6.99 o 
   1   3   8       67.38       63.88      8.14 o 
   2   3   8      308.89      295.01     48.11 o 
   0   4   8      588.15      682.13     42.62 o 
   1   4   8       83.75       96.78      5.48 o 
   2   4   8      102.92       99.26     11.24 o 
   1   5   8      143.72      165.90     10.08 o 
   2   0   9       97.12      136.25      8.24 o 
   0   1   9      164.47      185.72     11.58 o 
   1   1   9       11.56       12.58      5.88 o 
   2   1   9      195.12      221.38     12.35 o 
   1   2   9      126.67      123.23      5.64 o 
   2   2   9      112.61      104.64      5.70 o 
   0   3   9      613.23      686.16     25.64 o 
   1   3   9      539.21      557.24     94.82 o 
   0   0  10       92.96       89.68     11.50 o 
                                                 
